# Supplementary material for: Mechanisms for the circulation of influenza A(H3N2) in China: A spatiotemporal modelling study
Source: PLoS Pathog. 2022 Dec 16;18(12):e1011046. doi: 10.1371/journal.ppat.1011046 (PMC9803318; doi:10.1371/journal.ppat.1011046)
Supplement: S1 File — (CSV) [file ppat.1011046.s018.csv]

We gratefully acknowledge the authors, originating and submitting laboratories of the sequences from GISAID��s EpiFlu? Database on which this research is based. The list is detailed below.
All submitters of data may be contacted directly via www.gisaid.org
Segment.ID	Segment	Country	Collection.date	Isolate.ID	Isolate.name	Originating.Lab	Submitting.Lab	Authors
EPI1381213	HA	China	2018-Dec-17	EPI_ISL_344428	A/Zhejiang-Yiwu/11004/2018	WHO Chinese National Influenza Center	WHO Chinese National Influenza Center	Xiaoxu,Zeng;Xiyan,Li;Weijuan,Huang;Lei,Yang;Dayan,Wang;Yuelong,Shu
EPI1381192	HA	China	2018-Nov-26	EPI_ISL_344421	A/Beijing-Chaoyang/12841/2018	WHO Chinese National Influenza Center	WHO Chinese National Influenza Center	Xiaoxu,Zeng;Xiyan,Li;Weijuan,Huang;Lei,Yang;Dayan,Wang;Yuelong,Shu
EPI1381183	HA	China	2018-Nov-26	EPI_ISL_344418	A/Beijing-Huairou/11736/2018	WHO Chinese National Influenza Center	WHO Chinese National Influenza Center	Xiaoxu,Zeng;Xiyan,Li;Weijuan,Huang;Lei,Yang;Dayan,Wang;Yuelong,Shu
EPI1304661	HA	China	2016-Jan-01	EPI_ISL_328471	A/Beijingxicheng/2274/2016		Import from public-domain	Pan,Y.; Yang,P.; Shi,W.; Cui,S.; Peng,X.; Zhang,D.; Lu,G.; Liu,Y.; Zhao,J.; Wang,Q.
EPI1304659	HA	China	2016-Jan-01	EPI_ISL_328469	A/Beijingxicheng/2220/2016		Import from public-domain	Pan,Y.; Yang,P.; Shi,W.; Cui,S.; Peng,X.; Zhang,D.; Lu,G.; Liu,Y.; Zhao,J.; Wang,Q.
EPI1304648	HA	China	2016-Jan-01	EPI_ISL_328458	A/Beijingfengtai/1225/2016		Import from public-domain	Pan,Y.; Yang,P.; Shi,W.; Cui,S.; Peng,X.; Zhang,D.; Lu,G.; Liu,Y.; Zhao,J.; Wang,Q.
EPI1197726	HA	China	2017-Sep-11	EPI_ISL_303156	A/Fujian-Licheng/1729/2017	WHO Chinese National Influenza Center	Centers for Disease Control and Prevention
EPI1197710	HA	China	2017-Sep-11	EPI_ISL_303154	A/Zhejiang-Nanhu/1745/2017	WHO Chinese National Influenza Center	Centers for Disease Control and Prevention
EPI1067710	HA	China	2017-Mar-14	EPI_ISL_279447	A/Shandong-Zhifu/1175/2017		Import from public-domain	Liu,J.
EPI1067706	HA	China	2017-Feb-14	EPI_ISL_279443	A/Shandong-Zhifu/148/2017		Import from public-domain	Liu,J.
EPI1067704	HA	China	2017-Jun-23	EPI_ISL_279441	A/Shandong-Zhifu/154/2017		Import from public-domain	Liu,J.
EPI1067703	HA	China	2016-Nov-17	EPI_ISL_279440	A/Shandong-Zhifu/1666/2016		Import from public-domain	Liu,J.
EPI1067702	HA	China	2016-Nov-11	EPI_ISL_279439	A/Shandong-Fushan/1726/2016		Import from public-domain	Liu,J.
EPI1067701	HA	China	2016-Dec-18	EPI_ISL_279438	A/Shandong-Fushan/1721/2016		Import from public-domain	Liu,J.
EPI1067699	HA	China	2016-Dec-10	EPI_ISL_279436	A/Shandong-Fushan/1631/2016		Import from public-domain	Liu,J.
EPI1067695	HA	China	2017-Feb-07	EPI_ISL_279432	A/Shandong-Zhifu/150/2017		Import from public-domain	Liu,J.
EPI1067694	HA	China	2017-Jan-23	EPI_ISL_279431	A/Shandong-Fushan/148/2017		Import from public-domain	Liu,J.
EPI1067693	HA	China	2016-Mar-22	EPI_ISL_279430	A/Shandong-Fushan/1257/2016		Import from public-domain	Liu,J.
EPI1067691	HA	China	2016-Mar-16	EPI_ISL_279428	A/Shandong-Fushan/1182/2016		Import from public-domain	Liu,J.
EPI1062973	HA	China	2017-Jun-13	EPI_ISL_278732	A/Shanghai-Pudongxin/1987/2017	WHO Chinese National Influenza Center	WHO Chinese National Influenza Center	Xiaoxu,Zeng;Xiyan,Li;Weijuan,Huang;Lei,Yang;Dayan,Wang;Yuelong,Shu
EPI1062961	HA	China	2017-Jul-03	EPI_ISL_278728	A/Jiangsu-Runzhou/1553/2017	WHO Chinese National Influenza Center	WHO Chinese National Influenza Center	Xiaoxu,Zeng;Xiyan,Li;Weijuan,Huang;Lei,Yang;Dayan,Wang;Yuelong,Shu
EPI1062958	HA	China	2017-Apr-13	EPI_ISL_278727	A/Zhejiang-Jiaojiang/1255/2017	WHO Chinese National Influenza Center	WHO Chinese National Influenza Center	Xiaoxu,Zeng;Xiyan,Li;Weijuan,Huang;Lei,Yang;Dayan,Wang;Yuelong,Shu
EPI1062952	HA	China	2017-Apr-05	EPI_ISL_278725	A/Henan-Jiefang/1275/2017	WHO Chinese National Influenza Center	WHO Chinese National Influenza Center	Xiaoxu,Zeng;Xiyan,Li;Weijuan,Huang;Lei,Yang;Dayan,Wang;Yuelong,Shu
EPI1062949	HA	China	2017-Apr-15	EPI_ISL_278724	A/Hunan-Louxin/5100/2017	WHO Chinese National Influenza Center	WHO Chinese National Influenza Center	Xiaoxu,Zeng;Xiyan,Li;Weijuan,Huang;Lei,Yang;Dayan,Wang;Yuelong,Shu
EPI1062943	HA	China	2017-May-02	EPI_ISL_278722	A/Fujian-Licheng/1354/2017	WHO Chinese National Influenza Center	WHO Chinese National Influenza Center	Xiaoxu,Zeng;Xiyan,Li;Weijuan,Huang;Lei,Yang;Dayan,Wang;Yuelong,Shu
EPI1062937	HA	China	2017-May-14	EPI_ISL_278720	A/Hunan-Jishou/11056/2017	WHO Chinese National Influenza Center	WHO Chinese National Influenza Center	Xiaoxu,Zeng;Xiyan,Li;Weijuan,Huang;Lei,Yang;Dayan,Wang;Yuelong,Shu
EPI1062934	HA	China	2017-May-16	EPI_ISL_278719	A/Shanghai-Xuhui/1373/2017	WHO Chinese National Influenza Center	WHO Chinese National Influenza Center	Xiaoxu,Zeng;Xiyan,Li;Weijuan,Huang;Lei,Yang;Dayan,Wang;Yuelong,Shu
EPI1062931	HA	China	2017-May-22	EPI_ISL_278718	A/Jiangxi-Donghu/1850/2017	WHO Chinese National Influenza Center	WHO Chinese National Influenza Center	Xiaoxu,Zeng;Xiyan,Li;Weijuan,Huang;Lei,Yang;Dayan,Wang;Yuelong,Shu
EPI1062925	HA	China	2017-May-24	EPI_ISL_278716	A/Fujian-Chengxiang/32/2017	WHO Chinese National Influenza Center	WHO Chinese National Influenza Center	Xiaoxu,Zeng;Xiyan,Li;Weijuan,Huang;Lei,Yang;Dayan,Wang;Yuelong,Shu
EPI1062922	HA	China	2017-May-25	EPI_ISL_278715	A/Hunan-Yanfeng/1478/2017	WHO Chinese National Influenza Center	WHO Chinese National Influenza Center	Xiaoxu,Zeng;Xiyan,Li;Weijuan,Huang;Lei,Yang;Dayan,Wang;Yuelong,Shu
EPI1062919	HA	China	2017-May-30	EPI_ISL_278714	A/Guangdong-Yuncheng/1857/2017	WHO Chinese National Influenza Center	WHO Chinese National Influenza Center	Xiaoxu,Zeng;Xiyan,Li;Weijuan,Huang;Lei,Yang;Dayan,Wang;Yuelong,Shu
EPI1062913	HA	China	2017-Apr-25	EPI_ISL_278712	A/Hunan-Louxin/1333/2017	WHO Chinese National Influenza Center	WHO Chinese National Influenza Center	Xiaoxu,Zeng;Xiyan,Li;Weijuan,Huang;Lei,Yang;Dayan,Wang;Yuelong,Shu
EPI1062910	HA	China	2017-May-08	EPI_ISL_278711	A/Anhui-Xiangshan/1381/2017	WHO Chinese National Influenza Center	WHO Chinese National Influenza Center	Xiaoxu,Zeng;Xiyan,Li;Weijuan,Huang;Lei,Yang;Dayan,Wang;Yuelong,Shu
EPI1062895	HA	China	2017-Jun-05	EPI_ISL_278706	A/Fujian-Licheng/1448/2017	WHO Chinese National Influenza Center	WHO Chinese National Influenza Center	Xiaoxu,Zeng;Xiyan,Li;Weijuan,Huang;Lei,Yang;Dayan,Wang;Yuelong,Shu
EPI1062808	HA	China	2017-Jul-06	EPI_ISL_278677	A/Jiangsu-Jurong/1541/2017	WHO Chinese National Influenza Center	WHO Chinese National Influenza Center	Xiaoxu,Zeng;Xiyan,Li;Weijuan,Huang;Lei,Yang;Dayan,Wang;Yuelong,Shu
EPI1062805	HA	China	2017-Apr-18	EPI_ISL_278676	A/Jiangsu-Yandou/16/2017	WHO Chinese National Influenza Center	WHO Chinese National Influenza Center	Xiaoxu,Zeng;Xiyan,Li;Weijuan,Huang;Lei,Yang;Dayan,Wang;Yuelong,Shu
EPI1062727	HA	China	2017-Jun-14	EPI_ISL_278650	A/Fujian-Fengze/1491/2017	WHO Chinese National Influenza Center	WHO Chinese National Influenza Center	Xiaoxu,Zeng;Xiyan,Li;Weijuan,Huang;Lei,Yang;Dayan,Wang;Yuelong,Shu
EPI1062721	HA	China	2017-Jul-01	EPI_ISL_278648	A/Zhejiang-Haishu/11068/2017	WHO Chinese National Influenza Center	WHO Chinese National Influenza Center	Xiaoxu,Zeng;Xiyan,Li;Weijuan,Huang;Lei,Yang;Dayan,Wang;Yuelong,Shu
EPI1062703	HA	China	2017-Jul-13	EPI_ISL_278642	A/Hubei-Shashi/1599/2017	WHO Chinese National Influenza Center	WHO Chinese National Influenza Center	Xiaoxu,Zeng;Xiyan,Li;Weijuan,Huang;Lei,Yang;Dayan,Wang;Yuelong,Shu
EPI1062694	HA	China	2017-Jul-12	EPI_ISL_278639	A/Hubei-Wujiagang/1567/2017	WHO Chinese National Influenza Center	WHO Chinese National Influenza Center	Xiaoxu,Zeng;Xiyan,Li;Weijuan,Huang;Lei,Yang;Dayan,Wang;Yuelong,Shu
EPI1062688	HA	China	2017-Jul-17	EPI_ISL_278637	A/Zhejiang-Kecheng/1574/2017	WHO Chinese National Influenza Center	WHO Chinese National Influenza Center	Xiaoxu,Zeng;Xiyan,Li;Weijuan,Huang;Lei,Yang;Dayan,Wang;Yuelong,Shu
EPI1062649	HA	China	2017-Jul-26	EPI_ISL_278624	A/Hunan-Wuling/11222/2017	WHO Chinese National Influenza Center	WHO Chinese National Influenza Center	Xiaoxu,Zeng;Xiyan,Li;Weijuan,Huang;Lei,Yang;Dayan,Wang;Yuelong,Shu
EPI1062634	HA	China	2017-Jul-10	EPI_ISL_278619	A/Shanghai-Fengxian/1618/2017	WHO Chinese National Influenza Center	WHO Chinese National Influenza Center	Xiaoxu,Zeng;Xiyan,Li;Weijuan,Huang;Lei,Yang;Dayan,Wang;Yuelong,Shu
EPI1062622	HA	China	2017-Jul-03	EPI_ISL_278615	A/Fujian-Tongan/1533/2017	WHO Chinese National Influenza Center	WHO Chinese National Influenza Center	Xiaoxu,Zeng;Xiyan,Li;Weijuan,Huang;Lei,Yang;Dayan,Wang;Yuelong,Shu
EPI1062619	HA	China	2017-Jul-14	EPI_ISL_278614	A/Fujian-Pinghe/313/2017	WHO Chinese National Influenza Center	WHO Chinese National Influenza Center	Xiaoxu,Zeng;Xiyan,Li;Weijuan,Huang;Lei,Yang;Dayan,Wang;Yuelong,Shu
EPI1062616	HA	China	2017-Jul-17	EPI_ISL_278613	A/Fujian-Xiangcheng/1625/2017	WHO Chinese National Influenza Center	WHO Chinese National Influenza Center	Xiaoxu,Zeng;Xiyan,Li;Weijuan,Huang;Lei,Yang;Dayan,Wang;Yuelong,Shu
EPI1062613	HA	China	2017-Jul-19	EPI_ISL_278612	A/Jiangxi-Zhushan/1562/2017	WHO Chinese National Influenza Center	WHO Chinese National Influenza Center	Xiaoxu,Zeng;Xiyan,Li;Weijuan,Huang;Lei,Yang;Dayan,Wang;Yuelong,Shu
EPI1062610	HA	China	2017-Jul-27	EPI_ISL_278611	A/Jiangxi-Xihu/1619/2017	WHO Chinese National Influenza Center	WHO Chinese National Influenza Center	Xiaoxu,Zeng;Xiyan,Li;Weijuan,Huang;Lei,Yang;Dayan,Wang;Yuelong,Shu
EPI1062604	HA	China	2017-Jul-18	EPI_ISL_278609	A/Hunan-Kaifu/1574/2017	WHO Chinese National Influenza Center	WHO Chinese National Influenza Center	Xiaoxu,Zeng;Xiyan,Li;Weijuan,Huang;Lei,Yang;Dayan,Wang;Yuelong,Shu
EPI1062595	HA	China	2017-Jun-26	EPI_ISL_278606	A/Jiangxi-Zhanggong/1513/2017	WHO Chinese National Influenza Center	WHO Chinese National Influenza Center	Xiaoxu,Zeng;Xiyan,Li;Weijuan,Huang;Lei,Yang;Dayan,Wang;Yuelong,Shu
EPI1062592	HA	China	2017-Jul-17	EPI_ISL_278605	A/Guangdong-Jiangcheng/1563/2017	WHO Chinese National Influenza Center	WHO Chinese National Influenza Center	Xiaoxu,Zeng;Xiyan,Li;Weijuan,Huang;Lei,Yang;Dayan,Wang;Yuelong,Shu
EPI1062589	HA	China	2017-Jul-17	EPI_ISL_278604	A/Hubei-Jiangan/1575/2017	WHO Chinese National Influenza Center	WHO Chinese National Influenza Center	Xiaoxu,Zeng;Xiyan,Li;Weijuan,Huang;Lei,Yang;Dayan,Wang;Yuelong,Shu
EPI1062586	HA	China	2017-Jul-11	EPI_ISL_278603	A/Guangdong-Chengqu/1649/2017	WHO Chinese National Influenza Center	WHO Chinese National Influenza Center	Xiaoxu,Zeng;Xiyan,Li;Weijuan,Huang;Lei,Yang;Dayan,Wang;Yuelong,Shu
EPI1062562	HA	China	2017-Jul-04	EPI_ISL_278595	A/Shanghai-Pudongxin/11115/2017	WHO Chinese National Influenza Center	WHO Chinese National Influenza Center	Xiaoxu,Zeng;Xiyan,Li;Weijuan,Huang;Lei,Yang;Dayan,Wang;Yuelong,Shu
EPI1062526	HA	China	2017-Jun-12	EPI_ISL_278583	A/Hunan-Yuhua/1938/2017	WHO Chinese National Influenza Center	WHO Chinese National Influenza Center	Xiaoxu,Zeng;Xiyan,Li;Weijuan,Huang;Lei,Yang;Dayan,Wang;Yuelong,Shu
EPI1062523	HA	China	2017-Jun-21	EPI_ISL_278582	A/Hunan-Zhuhui/1502/2017	WHO Chinese National Influenza Center	WHO Chinese National Influenza Center	Xiaoxu,Zeng;Xiyan,Li;Weijuan,Huang;Lei,Yang;Dayan,Wang;Yuelong,Shu
EPI1062520	HA	China	2017-Jul-10	EPI_ISL_278581	A/Hunan-Yuhua/11098/2017	WHO Chinese National Influenza Center	WHO Chinese National Influenza Center	Xiaoxu,Zeng;Xiyan,Li;Weijuan,Huang;Lei,Yang;Dayan,Wang;Yuelong,Shu
EPI1062514	HA	China	2017-Jun-21	EPI_ISL_278579	A/Guangdong-Chengqu/1585/2017	WHO Chinese National Influenza Center	WHO Chinese National Influenza Center	Xiaoxu,Zeng;Xiyan,Li;Weijuan,Huang;Lei,Yang;Dayan,Wang;Yuelong,Shu
EPI1062499	HA	China	2017-Jul-04	EPI_ISL_278574	A/Jiangxi-Donghu/11087/2017	WHO Chinese National Influenza Center	WHO Chinese National Influenza Center	Xiaoxu,Zeng;Xiyan,Li;Weijuan,Huang;Lei,Yang;Dayan,Wang;Yuelong,Shu
EPI1062496	HA	China	2017-Jun-26	EPI_ISL_278573	A/Jiangxi-Donghu/11024/2017	WHO Chinese National Influenza Center	WHO Chinese National Influenza Center	Xiaoxu,Zeng;Xiyan,Li;Weijuan,Huang;Lei,Yang;Dayan,Wang;Yuelong,Shu
EPI1062493	HA	China	2017-Jun-26	EPI_ISL_278572	A/Jiangxi-Zhushan/1504/2017	WHO Chinese National Influenza Center	WHO Chinese National Influenza Center	Xiaoxu,Zeng;Xiyan,Li;Weijuan,Huang;Lei,Yang;Dayan,Wang;Yuelong,Shu
EPI1062490	HA	China	2017-Jun-21	EPI_ISL_278571	A/Fujian-Fengze/1507/2017	WHO Chinese National Influenza Center	WHO Chinese National Influenza Center	Xiaoxu,Zeng;Xiyan,Li;Weijuan,Huang;Lei,Yang;Dayan,Wang;Yuelong,Shu
EPI1062487	HA	China	2017-Jun-28	EPI_ISL_278570	A/Jiangsu-Sucheng/1513/2017	WHO Chinese National Influenza Center	WHO Chinese National Influenza Center	Xiaoxu,Zeng;Xiyan,Li;Weijuan,Huang;Lei,Yang;Dayan,Wang;Yuelong,Shu
EPI1062481	HA	China	2017-Jun-28	EPI_ISL_278568	A/Shanghai-Jinshan/1514/2017	WHO Chinese National Influenza Center	WHO Chinese National Influenza Center	Xiaoxu,Zeng;Xiyan,Li;Weijuan,Huang;Lei,Yang;Dayan,Wang;Yuelong,Shu
EPI1062478	HA	China	2017-Jun-15	EPI_ISL_278567	A/Shanghai-Fengxian/1536/2017	WHO Chinese National Influenza Center	WHO Chinese National Influenza Center	Xiaoxu,Zeng;Xiyan,Li;Weijuan,Huang;Lei,Yang;Dayan,Wang;Yuelong,Shu
EPI1062475	HA	China	2017-Jun-21	EPI_ISL_278566	A/Guangdong-Pengjiang/1573/2017	WHO Chinese National Influenza Center	WHO Chinese National Influenza Center	Xiaoxu,Zeng;Xiyan,Li;Weijuan,Huang;Lei,Yang;Dayan,Wang;Yuelong,Shu
EPI1062469	HA	China	2017-Jun-06	EPI_ISL_278564	A/Guangdong-Chikan/1496/2017	WHO Chinese National Influenza Center	WHO Chinese National Influenza Center	Xiaoxu,Zeng;Xiyan,Li;Weijuan,Huang;Lei,Yang;Dayan,Wang;Yuelong,Shu
EPI1062430	HA	China	2017-Aug-16	EPI_ISL_278551	A/Jiangsu-Haizhou/1692/2017	WHO Chinese National Influenza Center	WHO Chinese National Influenza Center	Xiaoxu,Zeng;Xiyan,Li;Weijuan,Huang;Lei,Yang;Dayan,Wang;Yuelong,Shu
EPI1062421	HA	China	2017-Aug-01	EPI_ISL_278548	A/Guangdong-Chancheng/1618/2017	WHO Chinese National Influenza Center	WHO Chinese National Influenza Center	Xiaoxu,Zeng;Xiyan,Li;Weijuan,Huang;Lei,Yang;Dayan,Wang;Yuelong,Shu
EPI1062418	HA	China	2017-Aug-03	EPI_ISL_278547	A/Beijing-Huairou/11323/2017	WHO Chinese National Influenza Center	WHO Chinese National Influenza Center	Xiaoxu,Zeng;Xiyan,Li;Weijuan,Huang;Lei,Yang;Dayan,Wang;Yuelong,Shu
EPI1062415	HA	China	2017-Aug-03	EPI_ISL_278546	A/Hunan-Yuhua/11237/2017	WHO Chinese National Influenza Center	WHO Chinese National Influenza Center	Xiaoxu,Zeng;Xiyan,Li;Weijuan,Huang;Lei,Yang;Dayan,Wang;Yuelong,Shu
EPI1062412	HA	China	2017-Aug-07	EPI_ISL_278545	A/Hubei-Dongbao/1631/2017	WHO Chinese National Influenza Center	WHO Chinese National Influenza Center	Xiaoxu,Zeng;Xiyan,Li;Weijuan,Huang;Lei,Yang;Dayan,Wang;Yuelong,Shu
EPI1062409	HA	China	2017-Aug-01	EPI_ISL_278544	A/Jiangxi-Zhushan/1611/2017	WHO Chinese National Influenza Center	WHO Chinese National Influenza Center	Xiaoxu,Zeng;Xiyan,Li;Weijuan,Huang;Lei,Yang;Dayan,Wang;Yuelong,Shu
EPI1062394	HA	China	2017-Jun-14	EPI_ISL_278539	A/Hunan-Xinhua/523/2017	WHO Chinese National Influenza Center	WHO Chinese National Influenza Center	Xiaoxu,Zeng;Xiyan,Li;Weijuan,Huang;Lei,Yang;Dayan,Wang;Yuelong,Shu
EPI1030345	HA	China	2017-Feb-27	EPI_ISL_270747	A/Henan-Shihe/1212/2017	WHO Chinese National Influenza Center	WHO Chinese National Influenza Center
EPI1030198	HA	China	2017-Feb-22	EPI_ISL_270698	A/Hebei-Yunhe/1101/2017	WHO Chinese National Influenza Center	WHO Chinese National Influenza Center	Xiaoxu,Zeng;Xiyan,Li;Weijuan,Huang;Lei,Yang;Dayan,Wang;Yuelong,Shu
EPI1030195	HA	China	2017-Mar-07	EPI_ISL_270697	A/Anhui-Xuanzhou/1179/2017	WHO Chinese National Influenza Center	WHO Chinese National Influenza Center	Xiaoxu,Zeng;Xiyan,Li;Weijuan,Huang;Lei,Yang;Dayan,Wang;Yuelong,Shu
EPI1030009	HA	China	2017-Apr-18	EPI_ISL_270635	A/Jiangsu-Yandou/16/2017	WHO Chinese National Influenza Center	WHO Chinese National Influenza Center	Xiaoxu,Zeng;Xiyan,Li;Weijuan,Huang;Lei,Yang;Dayan,Wang;Yuelong,Shu
EPI1030006	HA	China	2017-Apr-24	EPI_ISL_270634	A/Fujian-Licheng/1327/2017	WHO Chinese National Influenza Center	WHO Chinese National Influenza Center	Xiaoxu,Zeng;Xiyan,Li;Weijuan,Huang;Lei,Yang;Dayan,Wang;Yuelong,Shu
EPI1030003	HA	China	2017-Apr-22	EPI_ISL_270633	A/Shanghai-Huangpu/1730/2017	WHO Chinese National Influenza Center	WHO Chinese National Influenza Center	Xiaoxu,Zeng;Xiyan,Li;Weijuan,Huang;Lei,Yang;Dayan,Wang;Yuelong,Shu
EPI1030000	HA	China	2017-Apr-25	EPI_ISL_270632	A/Guangdong-Duanzhou/1359/2017	WHO Chinese National Influenza Center	WHO Chinese National Influenza Center	Xiaoxu,Zeng;Xiyan,Li;Weijuan,Huang;Lei,Yang;Dayan,Wang;Yuelong,Shu
EPI1029997	HA	China	2017-Apr-26	EPI_ISL_270631	A/Hunan-Jishou/1912/2017	WHO Chinese National Influenza Center	WHO Chinese National Influenza Center	Xiaoxu,Zeng;Xiyan,Li;Weijuan,Huang;Lei,Yang;Dayan,Wang;Yuelong,Shu
EPI1029994	HA	China	2017-Apr-17	EPI_ISL_270630	A/Anhui-Yaohai/1307/2017	WHO Chinese National Influenza Center	WHO Chinese National Influenza Center	Xiaoxu,Zeng;Xiyan,Li;Weijuan,Huang;Lei,Yang;Dayan,Wang;Yuelong,Shu
EPI1029985	HA	China	2017-May-09	EPI_ISL_270627	A/Guangdong-Duanzhou/1383/2017	WHO Chinese National Influenza Center	WHO Chinese National Influenza Center	Xiaoxu,Zeng;Xiyan,Li;Weijuan,Huang;Lei,Yang;Dayan,Wang;Yuelong,Shu
EPI1029982	HA	China	2017-May-02	EPI_ISL_270626	A/Guangdong-Zhongshan/1411/2017	WHO Chinese National Influenza Center	WHO Chinese National Influenza Center	Xiaoxu,Zeng;Xiyan,Li;Weijuan,Huang;Lei,Yang;Dayan,Wang;Yuelong,Shu
EPI1029979	HA	China	2017-May-05	EPI_ISL_270625	A/Shanghai-Huangpu/1818/2017	WHO Chinese National Influenza Center	WHO Chinese National Influenza Center	Xiaoxu,Zeng;Xiyan,Li;Weijuan,Huang;Lei,Yang;Dayan,Wang;Yuelong,Shu
EPI1029976	HA	China	2017-May-01	EPI_ISL_270624	A/Fujian-Fengze/1353/2017	WHO Chinese National Influenza Center	WHO Chinese National Influenza Center	Xiaoxu,Zeng;Xiyan,Li;Weijuan,Huang;Lei,Yang;Dayan,Wang;Yuelong,Shu
EPI1029916	HA	China	2017-Apr-18	EPI_ISL_270604	A/Guangdong-Zhenjiang/1326/2017	WHO Chinese National Influenza Center	WHO Chinese National Influenza Center	Xiaoxu,Zeng;Xiyan,Li;Weijuan,Huang;Lei,Yang;Dayan,Wang;Yuelong,Shu
EPI885864	HA	China	2016-Sep-13	EPI_ISL_242571	A/Hubei-Hongshan/1320/2016	WHO Chinese National Influenza Center	WHO Chinese National Influenza Center	Xiaoxu,Zeng; Xiyan,Li; Weijuan,Huang; Yuelong,Shu; Dayan,Wang;Lei,Yang
EPI885861	HA	China	2016-Nov-07	EPI_ISL_242570	A/Beijing-Huairou/12355/2016	WHO Chinese National Influenza Center	WHO Chinese National Influenza Center	Xiaoxu,Zeng; Xiyan,Li; Weijuan,Huang; Yuelong,Shu; Dayan,Wang;Lei,Yang
EPI885846	HA	China	2016-Nov-09	EPI_ISL_242565	A/Jiangxi-Zhushan/1869/2016	WHO Chinese National Influenza Center	WHO Chinese National Influenza Center	Xiaoxu,Zeng; Xiyan,Li; Weijuan,Huang; Yuelong,Shu; Dayan,Wang;Lei,Yang
EPI885843	HA	China	2016-Nov-07	EPI_ISL_242564	A/Beijing-Daxin/315/2016	WHO Chinese National Influenza Center	WHO Chinese National Influenza Center	Xiaoxu,Zeng; Xiyan,Li; Weijuan,Huang; Yuelong,Shu; Dayan,Wang;Lei,Yang
EPI885837	HA	China	2016-Nov-06	EPI_ISL_242562	A/Zhejiang-Yongkang/1879/2016	WHO Chinese National Influenza Center	WHO Chinese National Influenza Center	Xiaoxu,Zeng; Xiyan,Li; Weijuan,Huang; Yuelong,Shu; Dayan,Wang;Lei,Yang
EPI885828	HA	China	2016-Oct-18	EPI_ISL_242559	A/Guangdong-Zhongshan/1956/2016	WHO Chinese National Influenza Center	WHO Chinese National Influenza Center	Xiaoxu,Zeng; Xiyan,Li; Weijuan,Huang; Yuelong,Shu; Dayan,Wang;Lei,Yang
EPI885822	HA	China	2016-Aug-27	EPI_ISL_242557	A/Jiangxi-Zhushan/1680/2016	WHO Chinese National Influenza Center	WHO Chinese National Influenza Center	Xiaoxu,Zeng; Xiyan,Li; Weijuan,Huang; Yuelong,Shu; Dayan,Wang;Lei,Yang
EPI885816	HA	China	2016-Oct-04	EPI_ISL_242555	A/Shanghai-Hongkou/1792/2016	WHO Chinese National Influenza Center	WHO Chinese National Influenza Center	Xiaoxu,Zeng; Xiyan,Li; Weijuan,Huang; Yuelong,Shu; Dayan,Wang;Lei,Yang
EPI885813	HA	China	2016-Oct-19	EPI_ISL_242554	A/Beijing-Xicheng/12534/2016	WHO Chinese National Influenza Center	WHO Chinese National Influenza Center	Xiaoxu,Zeng; Xiyan,Li; Weijuan,Huang; Yuelong,Shu; Dayan,Wang;Lei,Yang
EPI885810	HA	China	2016-Oct-20	EPI_ISL_242553	A/Jiangxi-Donghu/11758/2016	WHO Chinese National Influenza Center	WHO Chinese National Influenza Center	Xiaoxu,Zeng; Xiyan,Li; Weijuan,Huang; Yuelong,Shu; Dayan,Wang;Lei,Yang
EPI885804	HA	China	2016-Oct-25	EPI_ISL_242551	A/Hunan-Yueyanglou/1846/2016	WHO Chinese National Influenza Center	WHO Chinese National Influenza Center	Xiaoxu,Zeng; Xiyan,Li; Weijuan,Huang; Yuelong,Shu; Dayan,Wang;Lei,Yang
EPI885801	HA	China	2016-Oct-11	EPI_ISL_242550	A/Hunan-Suxian/1980/2016	WHO Chinese National Influenza Center	WHO Chinese National Influenza Center	Xiaoxu,Zeng; Xiyan,Li; Weijuan,Huang; Yuelong,Shu; Dayan,Wang;Lei,Yang
EPI885798	HA	China	2016-Oct-16	EPI_ISL_242549	A/Hubei-Dongbao/1758/2016	WHO Chinese National Influenza Center	WHO Chinese National Influenza Center	Xiaoxu,Zeng; Xiyan,Li; Weijuan,Huang; Yuelong,Shu; Dayan,Wang;Lei,Yang
EPI885795	HA	China	2016-Sep-19	EPI_ISL_242548	A/Fujian-Gulou/11611/2016	WHO Chinese National Influenza Center	WHO Chinese National Influenza Center	Xiaoxu,Zeng; Xiyan,Li; Weijuan,Huang; Yuelong,Shu; Dayan,Wang;Lei,Yang
EPI885792	HA	China	2016-Sep-19	EPI_ISL_242547	A/Guangdong-Dongwanbendi/5342/2016	WHO Chinese National Influenza Center	WHO Chinese National Influenza Center	Xiaoxu,Zeng; Xiyan,Li; Weijuan,Huang; Yuelong,Shu; Dayan,Wang;Lei,Yang
EPI885693	HA	China	2016-Dec-06	EPI_ISL_242514	A/Zhejiang-Wuxin/1981/2016	WHO Chinese National Influenza Center	WHO Chinese National Influenza Center	Xiaoxu,Zeng; Xiyan,Li; Weijuan,Huang; Yuelong,Shu; Dayan,Wang;Lei,Yang
EPI885690	HA	China	2016-Dec-06	EPI_ISL_242513	A/Jiangsu-Nanchang/1968/2016	WHO Chinese National Influenza Center	WHO Chinese National Influenza Center	Xiaoxu,Zeng; Xiyan,Li; Weijuan,Huang; Yuelong,Shu; Dayan,Wang;Lei,Yang
EPI885687	HA	China	2016-Nov-09	EPI_ISL_242512	A/Hunan-Yuhu/1884/2016	WHO Chinese National Influenza Center	WHO Chinese National Influenza Center	Xiaoxu,Zeng; Xiyan,Li; Weijuan,Huang; Yuelong,Shu; Dayan,Wang;Lei,Yang
EPI885675	HA	China	2016-Nov-07	EPI_ISL_242508	A/Hebei-Luquan/1578/2016	WHO Chinese National Influenza Center	WHO Chinese National Influenza Center	Xiaoxu,Zeng; Xiyan,Li; Weijuan,Huang; Yuelong,Shu; Dayan,Wang;Lei,Yang
EPI885672	HA	China	2016-Nov-15	EPI_ISL_242507	A/Anhui-Yaohai/1917/2016	WHO Chinese National Influenza Center	WHO Chinese National Influenza Center	Xiaoxu,Zeng; Xiyan,Li; Weijuan,Huang; Yuelong,Shu; Dayan,Wang;Lei,Yang
EPI885666	HA	China	2016-Nov-03	EPI_ISL_242505	A/Hunan-Wuling/12110/2016	WHO Chinese National Influenza Center	WHO Chinese National Influenza Center	Xiaoxu,Zeng; Xiyan,Li; Weijuan,Huang; Yuelong,Shu; Dayan,Wang;Lei,Yang
EPI885663	HA	China	2016-Nov-13	EPI_ISL_242504	A/Hubei-Wuchang/1590/2016	WHO Chinese National Influenza Center	WHO Chinese National Influenza Center	Xiaoxu,Zeng; Xiyan,Li; Weijuan,Huang; Yuelong,Shu; Dayan,Wang;Lei,Yang
EPI885660	HA	China	2016-Nov-01	EPI_ISL_242503	A/Fujian-Licheng/1868/2016	WHO Chinese National Influenza Center	WHO Chinese National Influenza Center	Xiaoxu,Zeng; Xiyan,Li; Weijuan,Huang; Yuelong,Shu; Dayan,Wang;Lei,Yang
EPI885657	HA	China	2016-Oct-25	EPI_ISL_242502	A/Shandong-Zhangqiu/1491/2016	WHO Chinese National Influenza Center	WHO Chinese National Influenza Center	Xiaoxu,Zeng; Xiyan,Li; Weijuan,Huang; Yuelong,Shu; Dayan,Wang;Lei,Yang
EPI885654	HA	China	2016-Oct-27	EPI_ISL_242501	A/Beijing-Dongcheng/11734/2016	WHO Chinese National Influenza Center	WHO Chinese National Influenza Center	Xiaoxu,Zeng; Xiyan,Li; Weijuan,Huang; Yuelong,Shu; Dayan,Wang;Lei,Yang
EPI885651	HA	China	2016-Oct-17	EPI_ISL_242500	A/Hunan-Yuhua/11799/2016	WHO Chinese National Influenza Center	WHO Chinese National Influenza Center	Xiaoxu,Zeng; Xiyan,Li; Weijuan,Huang; Yuelong,Shu; Dayan,Wang;Lei,Yang
EPI885645	HA	China	2016-Oct-17	EPI_ISL_242498	A/Zhejiang-Yuecheng/1909/2016	WHO Chinese National Influenza Center	WHO Chinese National Influenza Center	Xiaoxu,Zeng; Xiyan,Li; Weijuan,Huang; Yuelong,Shu; Dayan,Wang;Lei,Yang
EPI885639	HA	China	2016-Oct-05	EPI_ISL_242496	A/Jiangxi-Yushui/1822/2016	WHO Chinese National Influenza Center	WHO Chinese National Influenza Center	Xiaoxu,Zeng; Xiyan,Li; Weijuan,Huang; Yuelong,Shu; Dayan,Wang;Lei,Yang
EPI885636	HA	China	2016-Dec-05	EPI_ISL_242495	A/Beijing-Chaoyang/12907/2016	WHO Chinese National Influenza Center	WHO Chinese National Influenza Center	Xiaoxu,Zeng; Xiyan,Li; Weijuan,Huang; Yuelong,Shu; Dayan,Wang;Lei,Yang
EPI885633	HA	China	2016-Dec-05	EPI_ISL_242494	A/Hebei-Lunan/11129/2016	WHO Chinese National Influenza Center	WHO Chinese National Influenza Center	Xiaoxu,Zeng; Xiyan,Li; Weijuan,Huang; Yuelong,Shu; Dayan,Wang;Lei,Yang
EPI885621	HA	China	2016-Dec-06	EPI_ISL_242490	A/Guangdong-Yuancheng/1970/2016	WHO Chinese National Influenza Center	WHO Chinese National Influenza Center	Xiaoxu,Zeng; Xiyan,Li; Weijuan,Huang; Yuelong,Shu; Dayan,Wang;Lei,Yang
EPI885612	HA	China	2016-Dec-05	EPI_ISL_242487	A/Zhejiang-Nanhu/1975/2016	WHO Chinese National Influenza Center	WHO Chinese National Influenza Center	Xiaoxu,Zeng; Xiyan,Li; Weijuan,Huang; Yuelong,Shu; Dayan,Wang;Lei,Yang
EPI885609	HA	China	2016-Dec-05	EPI_ISL_242486	A/Henan-Zhongyuan/1578/2016	WHO Chinese National Influenza Center	WHO Chinese National Influenza Center	Xiaoxu,Zeng; Xiyan,Li; Weijuan,Huang; Yuelong,Shu; Dayan,Wang;Lei,Yang
EPI885600	HA	China	2016-Dec-07	EPI_ISL_242483	A/Hunan-Yuhu/1966/2016	WHO Chinese National Influenza Center	WHO Chinese National Influenza Center	Xiaoxu,Zeng; Xiyan,Li; Weijuan,Huang; Yuelong,Shu; Dayan,Wang;Lei,Yang
EPI885594	HA	China	2016-Dec-03	EPI_ISL_242481	A/Beijing-Huairou/12538/2016	WHO Chinese National Influenza Center	WHO Chinese National Influenza Center	Xiaoxu,Zeng; Xiyan,Li; Weijuan,Huang; Yuelong,Shu; Dayan,Wang;Lei,Yang
EPI885591	HA	China	2016-Dec-02	EPI_ISL_242480	A/Henan-Zhaoling/1597/2016	WHO Chinese National Influenza Center	WHO Chinese National Influenza Center	Xiaoxu,Zeng; Xiyan,Li; Weijuan,Huang; Yuelong,Shu; Dayan,Wang;Lei,Yang
EPI885582	HA	China	2016-Dec-06	EPI_ISL_242477	A/Anhui-Longzihu/1995/2016	WHO Chinese National Influenza Center	WHO Chinese National Influenza Center	Xiaoxu,Zeng; Xiyan,Li; Weijuan,Huang; Yuelong,Shu; Dayan,Wang;Lei,Yang
EPI885570	HA	China	2016-Dec-06	EPI_ISL_242473	A/Anhui-Xuanzhou/11155/2016	WHO Chinese National Influenza Center	WHO Chinese National Influenza Center	Xiaoxu,Zeng; Xiyan,Li; Weijuan,Huang; Yuelong,Shu; Dayan,Wang;Lei,Yang
EPI885567	HA	China	2016-Dec-06	EPI_ISL_242472	A/Guangdong-Zhongshan/11131/2016	WHO Chinese National Influenza Center	WHO Chinese National Influenza Center	Xiaoxu,Zeng; Xiyan,Li; Weijuan,Huang; Yuelong,Shu; Dayan,Wang;Lei,Yang
EPI885558	HA	China	2016-Nov-10	EPI_ISL_242469	A/Hunan-Yuhua/11939/2016	WHO Chinese National Influenza Center	WHO Chinese National Influenza Center	Xiaoxu,Zeng; Xiyan,Li; Weijuan,Huang; Yuelong,Shu; Dayan,Wang;Lei,Yang
EPI885555	HA	China	2016-Nov-02	EPI_ISL_242468	A/Jiangsu-Sucheng/1885/2016	WHO Chinese National Influenza Center	WHO Chinese National Influenza Center	Xiaoxu,Zeng; Xiyan,Li; Weijuan,Huang; Yuelong,Shu; Dayan,Wang;Lei,Yang
EPI885438	HA	China	2017-Jan-03	EPI_ISL_242429	A/Hunan-Louxin/120/2017	WHO Chinese National Influenza Center	WHO Chinese National Influenza Center	Xiaoxu,Zeng; Xiyan,Li; Weijuan,Huang; Yuelong,Shu; Dayan,Wang;Lei,Yang
EPI885435	HA	China	2017-Jan-05	EPI_ISL_242428	A/Henan-Shihe/123/2017	WHO Chinese National Influenza Center	WHO Chinese National Influenza Center	Xiaoxu,Zeng; Xiyan,Li; Weijuan,Huang; Yuelong,Shu; Dayan,Wang;Lei,Yang
EPI885432	HA	China	2016-Dec-05	EPI_ISL_242427	A/Anhui-Shushan/3236/2016	WHO Chinese National Influenza Center	WHO Chinese National Influenza Center	Xiaoxu,Zeng; Xiyan,Li; Weijuan,Huang; Yuelong,Shu; Dayan,Wang;Lei,Yang
EPI885429	HA	China	2016-Nov-28	EPI_ISL_242426	A/Hubei-Wuchang/1678/2016	WHO Chinese National Influenza Center	WHO Chinese National Influenza Center	Xiaoxu,Zeng; Xiyan,Li; Weijuan,Huang; Yuelong,Shu; Dayan,Wang;Lei,Yang
EPI885423	HA	China	2017-Jan-02	EPI_ISL_242424	A/Anhui-Jinghu/611/2017	WHO Chinese National Influenza Center	WHO Chinese National Influenza Center	Xiaoxu,Zeng; Xiyan,Li; Weijuan,Huang; Yuelong,Shu; Dayan,Wang;Lei,Yang
EPI885414	HA	China	2017-Jan-02	EPI_ISL_242421	A/Shandong-Rencheng/112/2017	WHO Chinese National Influenza Center	WHO Chinese National Influenza Center	Xiaoxu,Zeng; Xiyan,Li; Weijuan,Huang; Yuelong,Shu; Dayan,Wang;Lei,Yang
EPI860079	HA	China	2016-Apr-18	EPI_ISL_237889	A/Jiangsu-Sucheng/1309/2016	WHO Chinese National Influenza Center	WHO Collaborating Centre for Reference and Research on Influenza	Deng,Y-M,; Iannello,P.; Spirason,N.; Lau,H.; Kaye,M.; Komadina,N.
EPI836546	HA	China	2016-Apr-18	EPI_ISL_234048	A/Jiangsu-Sucheng/1309/2016	WHO Chinese National Influenza Center	Centers for Disease Control and Prevention
EPI777975	HA	China	2016-Apr-19	EPI_ISL_225414	A/Anhui-Luyang/1311/2016	WHO Chinese National Influenza Center	WHO Chinese National Influenza Center	Xiaoxu Zeng,Xiyan Li,Xiang Zhao,Yanhui Cheng,minju Tan,Weijuan Huang,Dayan Wang,Dexin Li,Yuelong Shu
EPI777824	HA	China	2016-Mar-01	EPI_ISL_225363	A/Shandong-Decheng/1333/2016	WHO Chinese National Influenza Center	WHO Chinese National Influenza Center	Xiaoxu Zeng,Xiyan Li,Xiang Zhao,Yanhui Cheng,minju Tan,Weijuan Huang,Dayan Wang,Dexin Li,Yuelong Shu
EPI777818	HA	China	2016-Mar-22	EPI_ISL_225361	A/Shanghai-Pudongxin/1429/2016	WHO Chinese National Influenza Center	WHO Chinese National Influenza Center	Xiaoxu Zeng,Xiyan Li,Xiang Zhao,Yanhui Cheng,minju Tan,Weijuan Huang,Dayan Wang,Dexin Li,Yuelong Shu
EPI777809	HA	China	2016-Mar-07	EPI_ISL_225358	A/Guangdong-Zhongshan/1215/2016	WHO Chinese National Influenza Center	WHO Chinese National Influenza Center	Xiaoxu Zeng,Xiyan Li,Xiang Zhao,Yanhui Cheng,minju Tan,Weijuan Huang,Dayan Wang,Dexin Li,Yuelong Shu
EPI777803	HA	China	2016-Mar-03	EPI_ISL_225356	A/Beijing-Xicheng/1540/2016	WHO Chinese National Influenza Center	WHO Chinese National Influenza Center	Xiaoxu Zeng,Xiyan Li,Xiang Zhao,Yanhui Cheng,minju Tan,Weijuan Huang,Dayan Wang,Dexin Li,Yuelong Shu
EPI777794	HA	China	2016-Mar-15	EPI_ISL_225353	A/Hebei-Lunan/1410/2016	WHO Chinese National Influenza Center	WHO Chinese National Influenza Center	Xiaoxu Zeng,Xiyan Li,Xiang Zhao,Yanhui Cheng,minju Tan,Weijuan Huang,Dayan Wang,Dexin Li,Yuelong Shu
EPI777692	HA	China	2016-Apr-13	EPI_ISL_225319	A/Jiangxi-Yuehu/1299/2016	WHO Chinese National Influenza Center	WHO Chinese National Influenza Center	Xiaoxu Zeng,Xiyan Li,Xiang Zhao,Yanhui Cheng,minju Tan,Weijuan Huang,Dayan Wang,Dexin Li,Yuelong Shu
EPI777689	HA	China	2016-Apr-05	EPI_ISL_225318	A/Shanghai-Pudongxin/1493/2016	WHO Chinese National Influenza Center	WHO Chinese National Influenza Center	Xiaoxu Zeng,Xiyan Li,Xiang Zhao,Yanhui Cheng,minju Tan,Weijuan Huang,Dayan Wang,Dexin Li,Yuelong Shu
EPI777683	HA	China	2016-Apr-13	EPI_ISL_225316	A/Zhejiang-Wuxin/1300/2016	WHO Chinese National Influenza Center	WHO Chinese National Influenza Center	Xiaoxu Zeng,Xiyan Li,Xiang Zhao,Yanhui Cheng,minju Tan,Weijuan Huang,Dayan Wang,Dexin Li,Yuelong Shu
EPI777680	HA	China	2016-Feb-01	EPI_ISL_225315	A/Shandong-Laicheng/1104/2016	WHO Chinese National Influenza Center	WHO Chinese National Influenza Center	Xiaoxu Zeng,Xiyan Li,Xiang Zhao,Yanhui Cheng,minju Tan,Weijuan Huang,Dayan Wang,Dexin Li,Yuelong Shu
EPI777677	HA	China	2016-Apr-18	EPI_ISL_225314	A/Jiangsu-Sucheng/1309/2016	WHO Chinese National Influenza Center	WHO Chinese National Influenza Center	Xiaoxu Zeng,Xiyan Li,Xiang Zhao,Yanhui Cheng,minju Tan,Weijuan Huang,Dayan Wang,Dexin Li,Yuelong Shu
EPI685992	HA	China	2015-Apr-09	EPI_ISL_205632	A/Hubei-Dongbao/1205/2015	WHO Chinese National Influenza Center	Centers for Disease Control and Prevention
EPI670301	HA	China	2015-Sep-01	EPI_ISL_201171	A/Hangzhou/A721/2015	Hangzhou Center for Disease Control and Prevention	Hangzhou Center for Disease Control and Prevention	Li, J.; Li, L.; Zheng, Z.B.; Yu, X.F.; Kou, Y.; Zhou, Y.Y.; Chen, Q.
EPI670300	HA	China	2015-Aug-24	EPI_ISL_201170	A/Hangzhou/A698/2015	Hangzhou Center for Disease Control and Prevention	Hangzhou Center for Disease Control and Prevention	Li, J.; Li, L.; Zheng, Z.B.; Yu, X.F.; Kou, Y.; Zhou, Y.Y.; Chen, Q.
EPI670296	HA	China	2015-Aug-17	EPI_ISL_201166	A/Hangzhou/A680/2015	Hangzhou Center for Disease Control and Prevention	Hangzhou Center for Disease Control and Prevention	Li, J.; Li, L.; Zheng, Z.B.; Yu, X.F.; Kou, Y.; Zhou, Y.Y.; Chen, Q.
EPI670290	HA	China	2015-Aug-03	EPI_ISL_201160	A/Hangzhou/A630/2015	Hangzhou Center for Disease Control and Prevention	Hangzhou Center for Disease Control and Prevention	Li, J.; Li, L.; Zheng, Z.B.; Yu, X.F.; Kou, Y.; Zhou, Y.Y.; Chen, Q.
EPI670287	HA	China	2015-Jul-27	EPI_ISL_201157	A/Hangzhou/A607/2015	Hangzhou Center for Disease Control and Prevention	Hangzhou Center for Disease Control and Prevention	Li, J.; Li, L.; Zheng, Z.B.; Yu, X.F.; Kou, Y.; Zhou, Y.Y.; Chen, Q.
EPI670286	HA	China	2015-Jul-02	EPI_ISL_201156	A/Hangzhou/B544/2015	Hangzhou Center for Disease Control and Prevention	Hangzhou Center for Disease Control and Prevention	Li, J.; Li, L.; Zheng, Z.B.; Yu, X.F.; Kou, Y.; Zhou, Y.Y.; Chen, Q.
EPI670283	HA	China	2015-Jul-02	EPI_ISL_201153	A/Hangzhou/A545/2015	Hangzhou Center for Disease Control and Prevention	Hangzhou Center for Disease Control and Prevention	Li, J.; Li, L.; Zheng, Z.B.; Yu, X.F.; Kou, Y.; Zhou, Y.Y.; Chen, Q.
EPI670277	HA	China	2015-Jun-25	EPI_ISL_201147	A/Hangzhou/A513/2015	Hangzhou Center for Disease Control and Prevention	Hangzhou Center for Disease Control and Prevention	Li, J.; Li, L.; Zheng, Z.B.; Yu, X.F.; Kou, Y.; Zhou, Y.Y.; Chen, Q.
EPI670276	HA	China	2015-Jun-08	EPI_ISL_201146	A/Hangzhou/A477/2015	Hangzhou Center for Disease Control and Prevention	Hangzhou Center for Disease Control and Prevention	Li, J.; Li, L.; Zheng, Z.B.; Yu, X.F.; Kou, Y.; Zhou, Y.Y.; Chen, Q.
EPI670274	HA	China	2015-Jun-04	EPI_ISL_201144	A/Hangzhou/A467/2015	Hangzhou Center for Disease Control and Prevention	Hangzhou Center for Disease Control and Prevention	Li, J.; Li, L.; Zheng, Z.B.; Yu, X.F.; Kou, Y.; Zhou, Y.Y.; Chen, Q.
EPI670273	HA	China	2015-May-07	EPI_ISL_201143	A/Hangzhou/B385/2015	Hangzhou Center for Disease Control and Prevention	Hangzhou Center for Disease Control and Prevention	Li, J.; Li, L.; Zheng, Z.B.; Yu, X.F.; Kou, Y.; Zhou, Y.Y.; Chen, Q.
EPI670272	HA	China	2015-Apr-30	EPI_ISL_201142	A/Hangzhou/A368/2015	Hangzhou Center for Disease Control and Prevention	Hangzhou Center for Disease Control and Prevention	Li, J.; Li, L.; Zheng, Z.B.; Yu, X.F.; Kou, Y.; Zhou, Y.Y.; Chen, Q.
EPI670271	HA	China	2015-Apr-09	EPI_ISL_201141	A/Hangzhou/A294/2015	Hangzhou Center for Disease Control and Prevention	Hangzhou Center for Disease Control and Prevention	Li, J.; Li, L.; Zheng, Z.B.; Yu, X.F.; Kou, Y.; Zhou, Y.Y.; Chen, Q.
EPI565670	HA	China	2014-Nov-11	EPI_ISL_172767	A/Henan-Xigong/11041/2014	WHO Chinese National Influenza Center	Centers for Disease Control and Prevention
EPI551101	HA	China	2014-Oct-14	EPI_ISL_168734	A/Anhui-Bangshan/1976/2014	WHO Chinese National Influenza Center	WHO Chinese National Influenza Center	Xiaoxu Zeng, Xiyan Li
EPI551098	HA	China	2014-Sep-06	EPI_ISL_168733	A/Shanghai-Pudongxin/11396/2014	WHO Chinese National Influenza Center	WHO Chinese National Influenza Center	Xiaoxu Zeng, Xiyan Li
EPI551089	HA	China	2014-Oct-08	EPI_ISL_168730	A/Jiangsu-Quanshan/11567/2014	WHO Chinese National Influenza Center	WHO Chinese National Influenza Center	Xiaoxu Zeng, Xiyan Li
EPI551086	HA	China	2014-Oct-03	EPI_ISL_168729	A/Anhui-Yingzhou/11352/2014	WHO Chinese National Influenza Center	WHO Chinese National Influenza Center	Xiaoxu Zeng, Xiyan Li
EPI549532	HA	China	2014-Jun-11	EPI_ISL_168374	A/Jiangxi-Donghu/11101/2014	WHO Chinese National Influenza Center	National Institute for Medical Research
EPI549528	HA	China	2014-Jun-25	EPI_ISL_168373	A/Guangdong-Haizhu/1510/2014	WHO Chinese National Influenza Center	National Institute for Medical Research
EPI537596	HA	China	2014-Apr-08	EPI_ISL_164586	A/Jiangsu-Chongchuan/1830/2014	WHO Chinese National Influenza Center	Centers for Disease Control and Prevention
EPI506981	HA	China	2013-Dec-04	EPI_ISL_156427	A/Hangzhou/A825/2013	Hangzhou Center for Disease Control and Prevention	Hangzhou Center for Disease Control and Prevention	Li, J.; Shao, T.J.; Yu, X.F.; Pu, X.Y.; Pan, J.C.
EPI506941	HA	China	2013-Nov-27	EPI_ISL_156422	A/Hangzhou/A806/2013	Hangzhou Center for Disease Control and Prevention	Hangzhou Center for Disease Control and Prevention	Li, J.; Shao, T.J.; Yu, X.F.; Pu, X.Y.; Pan, J.C.
EPI506845	HA	China	2013-Nov-15	EPI_ISL_156410	A/Hangzhou/A773/2013	Hangzhou Center for Disease Control and Prevention	Hangzhou Center for Disease Control and Prevention	Li, J.; Shao, T.J.; Yu, X.F.; Pu, X.Y.; Pan, J.C.
EPI506837	HA	China	2013-Nov-15	EPI_ISL_156409	A/Hangzhou/A765/2013	Hangzhou Center for Disease Control and Prevention	Hangzhou Center for Disease Control and Prevention	Li, J.; Shao, T.J.; Yu, X.F.; Pu, X.Y.; Pan, J.C.
EPI506829	HA	China	2013-Oct-22	EPI_ISL_156408	A/Hangzhou/A698/2013	Hangzhou Center for Disease Control and Prevention	Hangzhou Center for Disease Control and Prevention	Li, J.; Shao, T.J.; Yu, X.F.; Pu, X.Y.; Pan, J.C.
EPI506797	HA	China	2013-Oct-15	EPI_ISL_156404	A/Hangzhou/A683/2013	Hangzhou Center for Disease Control and Prevention	Hangzhou Center for Disease Control and Prevention	Li, J.; Shao, T.J.; Yu, X.F.; Pu, X.Y.; Pan, J.C.
EPI506765	HA	China	2013-Sep-15	EPI_ISL_156400	A/Hangzhou/A601/2013	Hangzhou Center for Disease Control and Prevention	Hangzhou Center for Disease Control and Prevention	Li, J.; Shao, T.J.; Yu, X.F.; Pu, X.Y.; Pan, J.C.
EPI506749	HA	China	2013-Aug-15	EPI_ISL_156398	A/Hangzhou/A511/2013	Hangzhou Center for Disease Control and Prevention	Hangzhou Center for Disease Control and Prevention	Li, J.; Shao, T.J.; Yu, X.F.; Pu, X.Y.; Pan, J.C.
EPI506741	HA	China	2013-Jul-29	EPI_ISL_156397	A/Hangzhou/A469/2013	Hangzhou Center for Disease Control and Prevention	Hangzhou Center for Disease Control and Prevention	Li, J.; Shao, T.J.; Yu, X.F.; Pu, X.Y.; Pan, J.C.
EPI506733	HA	China	2013-Jul-08	EPI_ISL_156396	A/Hangzhou/A429/2013	Hangzhou Center for Disease Control and Prevention	Hangzhou Center for Disease Control and Prevention	Li, J.; Shao, T.J.; Yu, X.F.; Pu, X.Y.; Pan, J.C.
EPI506725	HA	China	2013-Mar-01	EPI_ISL_156395	A/Hangzhou/A158/2013	Hangzhou Center for Disease Control and Prevention	Hangzhou Center for Disease Control and Prevention	Li, J.; Shao, T.J.; Yu, X.F.; Pu, X.Y.; Pan, J.C.
EPI506717	HA	China	2013-Feb-25	EPI_ISL_156394	A/Hangzhou/A155/2013	Hangzhou Center for Disease Control and Prevention	Hangzhou Center for Disease Control and Prevention	Li, J.; Shao, T.J.; Yu, X.F.; Pu, X.Y.; Pan, J.C.
EPI506709	HA	China	2013-Feb-19	EPI_ISL_156393	A/Hangzhou/A126/2013	Hangzhou Center for Disease Control and Prevention	Hangzhou Center for Disease Control and Prevention	Li, J.; Shao, T.J.; Yu, X.F.; Pu, X.Y.; Pan, J.C.
EPI506701	HA	China	2013-Feb-17	EPI_ISL_156392	A/Hangzhou/A121/2013	Hangzhou Center for Disease Control and Prevention	Hangzhou Center for Disease Control and Prevention	Li, J.; Shao, T.J.; Yu, X.F.; Pu, X.Y.; Pan, J.C.
EPI506693	HA	China	2013-Jan-29	EPI_ISL_156391	A/Hangzhou/B48/2013	Hangzhou Center for Disease Control and Prevention	Hangzhou Center for Disease Control and Prevention	Li, J.; Shao, T.J.; Yu, X.F.; Pu, X.Y.; Pan, J.C.
EPI391240	HA	China	2012-May-22	EPI_ISL_127829	A/Guangdong-Haizhu/1375/2012	WHO Chinese National Influenza Center	Centers for Disease Control and Prevention
EPI391238	HA	China	2012-May-22	EPI_ISL_127828	A/Guangdong-Liwan/1284/2012	WHO Chinese National Influenza Center	Centers for Disease Control and Prevention
EPI391236	HA	China	2012-Jun-01	EPI_ISL_127827	A/Shanghai-Chongming/1205/2012	WHO Chinese National Influenza Center	Centers for Disease Control and Prevention
EPI1788295	HA	China	2017-Mar-01	EPI_ISL_505474	A/Wuhan/458/2017		Import from public-domain	Chen,L.-J.; Guo,J.-J.
EPI1788271	HA	China	2017-Feb-01	EPI_ISL_505471	A/Wuhan/279/2017		Import from public-domain	Chen,L.-J.; Guo,J.-J.
EPI1788263	HA	China	2018-Feb-01	EPI_ISL_505470	A/Wuhan/2785/2018		Import from public-domain	Chen,L.-J.; Guo,J.-J.
EPI1788239	HA	China	2018-Feb-01	EPI_ISL_505467	A/Wuhan/2153/2018		Import from public-domain	Chen,L.-J.; Guo,J.-J.
EPI1788231	HA	China	2018-Jan-01	EPI_ISL_505466	A/Wuhan/1978/2018		Import from public-domain	Chen,L.-J.; Guo,J.-J.
EPI1788166	HA	China	2018-Jan-01	EPI_ISL_505457	A/Wuhan/556/2018		Import from public-domain	Chen,L.-J.; Guo,J.-J.
EPI1788165	HA	China	2017-Mar-01	EPI_ISL_505456	A/Wuhan/1001/2017		Import from public-domain	Chen,L.-J.; Guo,J.-J.
EPI1785575	HA	China	2017-Aug-07	EPI_ISL_505049	A/Beijing/PUMCH05/2017		Import from public-domain	Ren,L.; Xiao,Y.; Wang,J.; Gao,Z.; Li,T.
EPI1498026	HA	China	2018-Jan-16	EPI_ISL_366052	A/Shanghai/18220/2018	Institut Pasteur of Shanghai	Institut Pasteur of Shanghai, CAS
EPI1498018	HA	China	2018-Jan-16	EPI_ISL_366051	A/Shanghai/18215/2018	Institut Pasteur of Shanghai	Institut Pasteur of Shanghai, CAS
EPI1498003	HA	China	2018-Jan-15	EPI_ISL_366049	A/Shanghai/18113/2018	Institut Pasteur of Shanghai	Institut Pasteur of Shanghai, CAS
EPI1479743	HA	China	2018-Nov-26	EPI_ISL_362247	A/Beijing-Chaoyang/12841/2018	WHO Chinese National Influenza Center	Centers for Disease Control and Prevention
EPI1479494	HA	China	2018-Nov-26	EPI_ISL_362215	A/Beijing-Huairou/11736/2018	WHO Chinese National Influenza Center	Centers for Disease Control and Prevention
EPI1353008	HA	China	2018-Dec-12	EPI_ISL_337304	A/Anhui-Shushan/333/2018	WHO Chinese National Influenza Center	WHO Chinese National Influenza Center	Xiaoxu,Zeng;Xiyan,Li;Weijuan,Huang;Lei,Yang;Dayan,Wang;Yuelong,Shu
EPI1353002	HA	China	2018-Dec-17	EPI_ISL_337302	A/Hebei-Lianchi/11292/2018	WHO Chinese National Influenza Center	WHO Chinese National Influenza Center	Xiaoxu,Zeng;Xiyan,Li;Weijuan,Huang;Lei,Yang;Dayan,Wang;Yuelong,Shu
EPI1351290	HA	China	2018-Dec-24	EPI_ISL_336884	A/Hunan-Lusong/11037/2018	WHO Chinese National Influenza Center	WHO Chinese National Influenza Center	Xiaoxu,Zeng;Xiyan,Li;Weijuan,Huang;Lei,Yang;Dayan,Wang;Yuelong,Shu
EPI1351284	HA	China	2018-Dec-25	EPI_ISL_336882	A/Hunan-Yanfeng/328/2018	WHO Chinese National Influenza Center	WHO Chinese National Influenza Center	Xiaoxu,Zeng;Xiyan,Li;Weijuan,Huang;Lei,Yang;Dayan,Wang;Yuelong,Shu
EPI1351281	HA	China	2018-Dec-24	EPI_ISL_336881	A/Beijing-Chaoyang/13078/2018	WHO Chinese National Influenza Center	WHO Chinese National Influenza Center	Xiaoxu,Zeng;Xiyan,Li;Weijuan,Huang;Lei,Yang;Dayan,Wang;Yuelong,Shu
EPI1351278	HA	China	2018-Dec-20	EPI_ISL_336880	A/Beijing-Huairou/11922/2018	WHO Chinese National Influenza Center	WHO Chinese National Influenza Center	Xiaoxu,Zeng;Xiyan,Li;Weijuan,Huang;Lei,Yang;Dayan,Wang;Yuelong,Shu
EPI1351275	HA	China	2018-Dec-10	EPI_ISL_336879	A/Fujian-Fengze/11033/2018	WHO Chinese National Influenza Center	WHO Chinese National Influenza Center	Xiaoxu,Zeng;Xiyan,Li;Weijuan,Huang;Lei,Yang;Dayan,Wang;Yuelong,Shu
EPI1351269	HA	China	2018-Dec-10	EPI_ISL_336877	A/Jiangsu-Rugao/326/2018	WHO Chinese National Influenza Center	WHO Chinese National Influenza Center	Xiaoxu,Zeng;Xiyan,Li;Weijuan,Huang;Lei,Yang;Dayan,Wang;Yuelong,Shu
EPI1351266	HA	China	2018-Dec-13	EPI_ISL_336876	A/Beijing-Haidian/1796/2018	WHO Chinese National Influenza Center	WHO Chinese National Influenza Center	Xiaoxu,Zeng;Xiyan,Li;Weijuan,Huang;Lei,Yang;Dayan,Wang;Yuelong,Shu
EPI1351254	HA	China	2018-Dec-26	EPI_ISL_336872	A/Henan-Beiguan/524/2018	WHO Chinese National Influenza Center	WHO Chinese National Influenza Center	Xiaoxu,Zeng;Xiyan,Li;Weijuan,Huang;Lei,Yang;Dayan,Wang;Yuelong,Shu
EPI1351251	HA	China	2018-Dec-25	EPI_ISL_336871	A/Jiangsu-Runzhou/11032/2018	WHO Chinese National Influenza Center	WHO Chinese National Influenza Center	Xiaoxu,Zeng;Xiyan,Li;Weijuan,Huang;Lei,Yang;Dayan,Wang;Yuelong,Shu
EPI1308271	HA	China	2014-Dec-23	EPI_ISL_329210	A/Shanghai/2014-06/2014		Import from public-domain	Wei,D.
EPI1306904	HA	China	2013-Dec-01	EPI_ISL_328954	A/Beijinghuairou/712/2013		Import from public-domain	Pan,Y.; Yang,P.; Shi,W.; Cui,S.; Peng,X.; Zhang,D.; Lu,G.; Liu,Y.; Zhao,J.; Wang,Q.
EPI1306902	HA	China	2013-Nov-05	EPI_ISL_328952	A/Beijinghuairou/678/2013		Import from public-domain	Pan,Y.; Yang,P.; Shi,W.; Cui,S.; Peng,X.; Zhang,D.; Lu,G.; Liu,Y.; Zhao,J.; Wang,Q.
EPI1306901	HA	China	2013-Nov-02	EPI_ISL_328951	A/Beijinghuairou/651/2013		Import from public-domain	Pan,Y.; Yang,P.; Shi,W.; Cui,S.; Peng,X.; Zhang,D.; Lu,G.; Liu,Y.; Zhao,J.; Wang,Q.
EPI1306900	HA	China	2013-Oct-30	EPI_ISL_328950	A/Beijinghuairou/645/2013		Import from public-domain	Pan,Y.; Yang,P.; Shi,W.; Cui,S.; Peng,X.; Zhang,D.; Lu,G.; Liu,Y.; Zhao,J.; Wang,Q.
EPI1306899	HA	China	2013-Oct-15	EPI_ISL_328949	A/Beijinghuairou/483/2013		Import from public-domain	Pan,Y.; Yang,P.; Shi,W.; Cui,S.; Peng,X.; Zhang,D.; Lu,G.; Liu,Y.; Zhao,J.; Wang,Q.
EPI1306897	HA	China	2013-Nov-06	EPI_ISL_328947	A/Beijinghuairou/1092/2013		Import from public-domain	Pan,Y.; Yang,P.; Shi,W.; Cui,S.; Peng,X.; Zhang,D.; Lu,G.; Liu,Y.; Zhao,J.; Wang,Q.
EPI1306896	HA	China	2013-Dec-23	EPI_ISL_328946	A/Beijing/11867/2013		Import from public-domain	Pan,Y.; Yang,P.; Shi,W.; Cui,S.; Peng,X.; Zhang,D.; Lu,G.; Liu,Y.; Zhao,J.; Wang,Q.
EPI1306895	HA	China	2014-Jan-14	EPI_ISL_328945	A/Beijing/0017/2014		Import from public-domain	Pan,Y.; Yang,P.; Shi,W.; Cui,S.; Peng,X.; Zhang,D.; Lu,G.; Liu,Y.; Zhao,J.; Wang,Q.
EPI1306894	HA	China	2014-Jan-14	EPI_ISL_328944	A/Beijing/0015/2014		Import from public-domain	Pan,Y.; Yang,P.; Shi,W.; Cui,S.; Peng,X.; Zhang,D.; Lu,G.; Liu,Y.; Zhao,J.; Wang,Q.
EPI1306813	HA	China	2013-Dec-12	EPI_ISL_328935	A/Beijinghuairou/746/2013		Import from public-domain	Pan,Y.; Yang,P.; Shi,W.; Cui,S.; Peng,X.; Zhang,D.; Lu,G.; Liu,Y.; Zhao,J.; Wang,Q.
EPI1168464	HA	China	2017-Dec-21	EPI_ISL_296979	A/Hebei-Hejian/1820/2017	WHO Chinese National Influenza Center	WHO Chinese National Influenza Center	Xiaoxu,Zeng;Xiyan,Li;Weijuan,Huang;Lei,Yang;Dayan,Wang;Yuelong,Shu
EPI1168458	HA	China	2018-Jan-01	EPI_ISL_296977	A/Beijing-Haidian/14/2018	WHO Chinese National Influenza Center	WHO Chinese National Influenza Center	Xiaoxu,Zeng;Xiyan,Li;Weijuan,Huang;Lei,Yang;Dayan,Wang;Yuelong,Shu
EPI1125253	HA	China	2017-Aug-24	EPI_ISL_288681	A/Hubei-Xianan/1702/2017	WHO Chinese National Influenza Center	WHO Chinese National Influenza Center	Xiaoxu,Zeng;Xiyan,Li;Weijuan,Huang;Lei,Yang;Dayan,Wang;Yuelong,Shu
EPI1125247	HA	China	2017-Sep-03	EPI_ISL_288679	A/Hubei-Maojian/11402/2017	WHO Chinese National Influenza Center	WHO Chinese National Influenza Center	Xiaoxu,Zeng;Xiyan,Li;Weijuan,Huang;Lei,Yang;Dayan,Wang;Yuelong,Shu
EPI1067829	HA	China	2015-Oct-16	EPI_ISL_279471	A/Shandong-Zhifu/1382/2015		Import from public-domain	Liu,J.
EPI1067828	HA	China	2015-Oct-16	EPI_ISL_279470	A/Shandong-Zhifu/1376/2015		Import from public-domain	Liu,J.
EPI1067827	HA	China	2015-Oct-09	EPI_ISL_279469	A/Shandong-Fushan/1416/2015		Import from public-domain	Liu,J.
EPI1067826	HA	China	2015-Sep-29	EPI_ISL_279468	A/Shandong-Zhifu/1380/2015		Import from public-domain	Liu,J.
EPI1067824	HA	China	2015-Sep-29	EPI_ISL_279466	A/Shandong-Fushan/1413/2015		Import from public-domain	Liu,J.
EPI1067822	HA	China	2014-Sep-26	EPI_ISL_279464	A/Shandong-Fushan/144/2014		Import from public-domain	Liu,J.
EPI1067821	HA	China	2014-Sep-22	EPI_ISL_279463	A/Shandong-Fushan/1433/2014		Import from public-domain	Liu,J.
EPI1067820	HA	China	2014-Sep-01	EPI_ISL_279462	A/Shandong-Fushan/1418/2014		Import from public-domain	Liu,J.
EPI1067817	HA	China	2014-Oct-05	EPI_ISL_279459	A/Shandong-Zhifu/1499/2014		Import from public-domain	Liu,J.
EPI1067814	HA	China	2014-Aug-31	EPI_ISL_279456	A/Shandong-Zhifu/1468/2014		Import from public-domain	Liu,J.
EPI1067813	HA	China	2014-Oct-05	EPI_ISL_279455	A/Shandong-Zhifu/1498/2014		Import from public-domain	Liu,J.
EPI1067812	HA	China	2014-Aug-31	EPI_ISL_279454	A/Shandong-Fushan/1415/2014		Import from public-domain	Liu,J.
EPI1067811	HA	China	2014-Nov-07	EPI_ISL_279453	A/Shandong-Zhifu/1614/2014		Import from public-domain	Liu,J.
EPI1067810	HA	China	2014-Nov-24	EPI_ISL_279452	A/Shandong-Zhifu/1667/2014		Import from public-domain	Liu,J.
EPI1067714	HA	China	2017-Feb-28	EPI_ISL_279451	A/Shandong-Zhifu/1128/2017		Import from public-domain	Liu,J.
EPI1067713	HA	China	2017-Mar-07	EPI_ISL_279450	A/Shandong-Fushan/1157/2017		Import from public-domain	Liu,J.
EPI1067712	HA	China	2017-Mar-07	EPI_ISL_279449	A/Shandong-Zhifu/1125/2017		Import from public-domain	Liu,J.
EPI955883	HA	China	2016-Dec-05	EPI_ISL_255349	A/Zhejiang-Nanhu/1975/2016	WHO Chinese National Influenza Center	Centers for Disease Control and Prevention
EPI843979	HA	China	2016-Apr-18	EPI_ISL_235538	A/Jiangsu-Sucheng/1309/2016	WHO Chinese National Influenza Center	Centers for Disease Control and Prevention
EPI840287	HA	China	2014-Nov-27	EPI_ISL_234973	A/Beijingdongcheng/0114/2014		Import from public-domain	Pan,Y.; Yang,P.; Shi,W.; Cui,S.; Peng,X.; Zhang,D.; Lu,G.; Zhao,J.; Liu,Y.; Wang,Q.
EPI840283	HA	China	2014-Nov-24	EPI_ISL_234969	A/Beijingxicheng/1045/2014		Import from public-domain	Pan,Y.; Yang,P.; Shi,W.; Cui,S.; Peng,X.; Zhang,D.; Lu,G.; Zhao,J.; Liu,Y.; Wang,Q.
EPI840282	HA	China	2015-Jan-13	EPI_ISL_234968	A/Beijinghuairou/0495/2015		Import from public-domain	Pan,Y.; Yang,P.; Shi,W.; Cui,S.; Peng,X.; Zhang,D.; Lu,G.; Zhao,J.; Liu,Y.; Wang,Q.
EPI840281	HA	China	2015-Jan-12	EPI_ISL_234967	A/Beijinghuairou/0493/2015		Import from public-domain	Pan,Y.; Yang,P.; Shi,W.; Cui,S.; Peng,X.; Zhang,D.; Lu,G.; Zhao,J.; Liu,Y.; Wang,Q.
EPI676857	HA	China	2015-Jun-15	EPI_ISL_202846	A/Hunan-Wuling/11088/2015	WHO Chinese National Influenza Center	Centers for Disease Control and Prevention
EPI675741	HA	China	2014-Jan-29	EPI_ISL_202529	A/jiangsunanjinggulou/1484/2014	Jiangsu Provincial Center for Disease Control and Prevention	Jiangsu Provincial Center for Disease Control & Prevention	Qi Xian, Guo Yan
EPI675737	HA	China	2014-Jan-07	EPI_ISL_202528	A/Jiangsuqingpu/152/2014	Jiangsu Provincial Center for Disease Control and Prevention	Jiangsu Provincial Center for Disease Control & Prevention	Qi Xian, Guo Yan
EPI675732	HA	China	2014-Jan-02	EPI_ISL_202527	A/Jiangsuqinhuai/111/2014	Jiangsu Provincial Center for Disease Control and Prevention	Jiangsu Provincial Center for Disease Control & Prevention	Qi Xian, Guo Yan
EPI672439	HA	China	2015-Apr-09	EPI_ISL_201702	A/Hubei-Dongbao/1205/2015	WHO Chinese National Influenza Center	Crick Worldwide Influenza Centre
EPI672430	HA	China	2015-Jun-15	EPI_ISL_201697	A/Hunan-Wuling/11088/2015	WHO Chinese National Influenza Center	Crick Worldwide Influenza Centre
EPI672424	HA	China	2015-Apr-29	EPI_ISL_201694	A/Jiangsu-Qingpu/1660/2015	WHO Chinese National Influenza Center	Crick Worldwide Influenza Centre
EPI586368	HA	China	2014-Dec-04	EPI_ISL_178030	A/Shandong-Zhifu/1692/2014	WHO Chinese National Influenza Center	WHO Chinese National Influenza Center	Xiaoxu Zeng,Xiyan Li,Xiang Zhao,Yanhui Cheng,minju Tan,Weijuan Huang,Dayan Wang,Dexin Li,Yuelong Shu
EPI586359	HA	China	2015-Feb-17	EPI_ISL_178027	A/Shandong-Kuiwen/1754/2015	WHO Chinese National Influenza Center	WHO Chinese National Influenza Center	Xiaoxu Zeng,Xiyan Li,Xiang Zhao,Yanhui Cheng,minju Tan,Weijuan Huang,Dayan Wang,Dexin Li,Yuelong Shu
EPI586353	HA	China	2014-Dec-03	EPI_ISL_178025	A/Jiangsu-Xinpu/1963/2014	WHO Chinese National Influenza Center	WHO Chinese National Influenza Center	Xiaoxu Zeng,Xiyan Li,Xiang Zhao,Yanhui Cheng,minju Tan,Weijuan Huang,Dayan Wang,Dexin Li,Yuelong Shu
EPI586344	HA	China	2014-Dec-23	EPI_ISL_178022	A/Hunan-Yuhu/11014/2014	WHO Chinese National Influenza Center	WHO Chinese National Influenza Center	Xiaoxu Zeng,Xiyan Li,Xiang Zhao,Yanhui Cheng,minju Tan,Weijuan Huang,Dayan Wang,Dexin Li,Yuelong Shu
EPI586335	HA	China	2015-Jan-12	EPI_ISL_178019	A/Hubei-Yunxi/31/2015	WHO Chinese National Influenza Center	WHO Chinese National Influenza Center	Xiaoxu Zeng,Xiyan Li,Xiang Zhao,Yanhui Cheng,minju Tan,Weijuan Huang,Dayan Wang,Dexin Li,Yuelong Shu
EPI586329	HA	China	2015-Jan-06	EPI_ISL_178017	A/Hebei-Cixian/112/2015	WHO Chinese National Influenza Center	WHO Chinese National Influenza Center	Xiaoxu Zeng,Xiyan Li,Xiang Zhao,Yanhui Cheng,minju Tan,Weijuan Huang,Dayan Wang,Dexin Li,Yuelong Shu
EPI586326	HA	China	2015-Jan-06	EPI_ISL_178016	A/Hebei-Changan/111/2015	WHO Chinese National Influenza Center	WHO Chinese National Influenza Center	Xiaoxu Zeng,Xiyan Li,Xiang Zhao,Yanhui Cheng,minju Tan,Weijuan Huang,Dayan Wang,Dexin Li,Yuelong Shu
EPI586308	HA	China	2015-Jan-06	EPI_ISL_178010	A/Guangdong-Zhongshan/110/2015	WHO Chinese National Influenza Center	WHO Chinese National Influenza Center	Xiaoxu Zeng,Xiyan Li,Xiang Zhao,Yanhui Cheng,minju Tan,Weijuan Huang,Dayan Wang,Dexin Li,Yuelong Shu
EPI586305	HA	China	2015-Jan-19	EPI_ISL_178009	A/Guangdong-Zhenjiang/151/2015	WHO Chinese National Influenza Center	WHO Chinese National Influenza Center	Xiaoxu Zeng,Xiyan Li,Xiang Zhao,Yanhui Cheng,minju Tan,Weijuan Huang,Dayan Wang,Dexin Li,Yuelong Shu
EPI586299	HA	China	2015-Feb-02	EPI_ISL_178007	A/Beijing-Huairou/1243/2015	WHO Chinese National Influenza Center	WHO Chinese National Influenza Center	Xiaoxu Zeng,Xiyan Li,Xiang Zhao,Yanhui Cheng,minju Tan,Weijuan Huang,Dayan Wang,Dexin Li,Yuelong Shu
EPI586296	HA	China	2015-Jan-05	EPI_ISL_178006	A/Beijing-Huairou/122/2015	WHO Chinese National Influenza Center	WHO Chinese National Influenza Center	Xiaoxu Zeng,Xiyan Li,Xiang Zhao,Yanhui Cheng,minju Tan,Weijuan Huang,Dayan Wang,Dexin Li,Yuelong Shu
EPI586293	HA	China	2015-Feb-05	EPI_ISL_178005	A/Anhui-Qiaocheng/1137/2015	WHO Chinese National Influenza Center	WHO Chinese National Influenza Center	Xiaoxu Zeng,Xiyan Li,Xiang Zhao,Yanhui Cheng,minju Tan,Weijuan Huang,Dayan Wang,Dexin Li,Yuelong Shu
EPI586290	HA	China	2015-Jan-08	EPI_ISL_178004	A/Anhui-Baohe/122/2015	WHO Chinese National Influenza Center	WHO Chinese National Influenza Center	Xiaoxu Zeng,Xiyan Li,Xiang Zhao,Yanhui Cheng,minju Tan,Weijuan Huang,Dayan Wang,Dexin Li,Yuelong Shu
EPI554934	HA	China	2014-Sep-11	EPI_ISL_169751	A/Hubei-Hongshan/1670/2014	WHO Chinese National Influenza Center	WHO Chinese National Influenza Center	Xiaoxu Zeng,Xiyan Li,Xiang Zhao,Yanhui Cheng,minju Tan,Weijuan Huang,Dayan Wang,Dexin Li,Yuelong Shu
EPI554931	HA	China	2014-Nov-01	EPI_ISL_169750	A/Beijing-Huairou/12209/2014	WHO Chinese National Influenza Center	WHO Chinese National Influenza Center	Xiaoxu Zeng,Xiyan Li,Xiang Zhao,Yanhui Cheng,minju Tan,Weijuan Huang,Dayan Wang,Dexin Li,Yuelong Shu
EPI554910	HA	China	2014-Sep-01	EPI_ISL_169743	A/Jiangsu-Nanjinggulou/13151/2014	WHO Chinese National Influenza Center	WHO Chinese National Influenza Center	Xiaoxu Zeng,Xiyan Li,Xiang Zhao,Yanhui Cheng,minju Tan,Weijuan Huang,Dayan Wang,Dexin Li,Yuelong Shu
EPI554898	HA	China	2014-Aug-04	EPI_ISL_169739	A/Beijing-Xicheng/13100/2014	WHO Chinese National Influenza Center	WHO Chinese National Influenza Center	Xiaoxu Zeng,Xiyan Li,Xiang Zhao,Yanhui Cheng,minju Tan,Weijuan Huang,Dayan Wang,Dexin Li,Yuelong Shu
EPI554889	HA	China	2014-Sep-01	EPI_ISL_169736	A/Beijing-Huairou/11787/2014	WHO Chinese National Influenza Center	WHO Chinese National Influenza Center	Xiaoxu Zeng,Xiyan Li,Xiang Zhao,Yanhui Cheng,minju Tan,Weijuan Huang,Dayan Wang,Dexin Li,Yuelong Shu
EPI554886	HA	China	2014-Sep-01	EPI_ISL_169735	A/Anhui-Tianjiaan/1736/2014	WHO Chinese National Influenza Center	WHO Chinese National Influenza Center	Xiaoxu Zeng,Xiyan Li,Xiang Zhao,Yanhui Cheng,minju Tan,Weijuan Huang,Dayan Wang,Dexin Li,Yuelong Shu
EPI554883	HA	China	2014-Sep-01	EPI_ISL_169734	A/Fujian-Gulou/11944/2014	WHO Chinese National Influenza Center	WHO Chinese National Influenza Center	Xiaoxu Zeng,Xiyan Li,Xiang Zhao,Yanhui Cheng,minju Tan,Weijuan Huang,Dayan Wang,Dexin Li,Yuelong Shu
EPI554877	HA	China	2014-Aug-02	EPI_ISL_169732	A/Shanghai-Zhabei/1559/2014	WHO Chinese National Influenza Center	WHO Chinese National Influenza Center	Xiaoxu Zeng,Xiyan Li,Xiang Zhao,Yanhui Cheng,minju Tan,Weijuan Huang,Dayan Wang,Dexin Li,Yuelong Shu
EPI554871	HA	China	2014-Aug-06	EPI_ISL_169730	A/Anhui-Tianjiaan/1669/2014	WHO Chinese National Influenza Center	WHO Chinese National Influenza Center	Xiaoxu Zeng,Xiyan Li,Xiang Zhao,Yanhui Cheng,minju Tan,Weijuan Huang,Dayan Wang,Dexin Li,Yuelong Shu
EPI554865	HA	China	2014-Aug-05	EPI_ISL_169728	A/Hubei-Wujiagang/1702/2014	WHO Chinese National Influenza Center	WHO Chinese National Influenza Center	Xiaoxu Zeng,Xiyan Li,Xiang Zhao,Yanhui Cheng,minju Tan,Weijuan Huang,Dayan Wang,Dexin Li,Yuelong Shu
EPI554859	HA	China	2014-Aug-04	EPI_ISL_169726	A/Jiangxi-Zhushan/1614/2014	WHO Chinese National Influenza Center	WHO Chinese National Influenza Center	Xiaoxu Zeng,Xiyan Li,Xiang Zhao,Yanhui Cheng,minju Tan,Weijuan Huang,Dayan Wang,Dexin Li,Yuelong Shu
EPI554730	HA	China	2014-Nov-11	EPI_ISL_169683	A/Henan-Xigong/11041/2014	WHO Chinese National Influenza Center	WHO Chinese National Influenza Center	Xiaoxu Zeng,Xiyan Li,Xiang Zhao,Yanhui Cheng,minju Tan,Weijuan Huang,Dayan Wang,Dexin Li,Yuelong Shu
EPI554682	HA	China	2014-Nov-10	EPI_ISL_169667	A/Henan-Longting/1481/2014	WHO Chinese National Influenza Center	WHO Chinese National Influenza Center	Xiaoxu Zeng,Xiyan Li,Xiang Zhao,Yanhui Cheng,minju Tan,Weijuan Huang,Dayan Wang,Dexin Li,Yuelong Shu
EPI539355	HA	China	2012-Mar-27	EPI_ISL_165437	A/Guangdong/947/2012		Import from public-domain	Zhong,J.; Liang,L.; Huang,P.; Zhu,X.; Zou,L.; Yu,S.; Zhang,X.; Zhang,Y.; Ni,H.; Yan,J.
EPI539345	HA	China	2012-Apr-25	EPI_ISL_165432	A/Guangdong/1154/2012		Import from public-domain	Zhong,J.; Liang,L.; Huang,P.; Zhu,X.; Zou,L.; Yu,S.; Zhang,X.; Zhang,Y.; Ni,H.; Yan,J.
EPI539343	HA	China	2012-Mar-29	EPI_ISL_165431	A/Guangdong/1104/2012		Import from public-domain	Zhong,J.; Liang,L.; Huang,P.; Zhu,X.; Zou,L.; Yu,S.; Zhang,X.; Zhang,Y.; Ni,H.; Yan,J.
EPI539341	HA	China	2012-Apr-09	EPI_ISL_165430	A/Guangdong/1078/2012		Import from public-domain	Zhong,J.; Liang,L.; Huang,P.; Zhu,X.; Zou,L.; Yu,S.; Zhang,X.; Zhang,Y.; Ni,H.; Yan,J.
EPI498789	HA	China	2013-Nov-08	EPI_ISL_153336	A/Jiangxi-Xunyang/1790/2013	WHO Chinese National Influenza Center	WHO Chinese National Influenza Center	Yu Lan,Xiyan Li,Xiang Zhao,Yanhui Cheng,minju Tan,Weijuan Huang,Dayan Wang,Dexin Li,Yuelong Shu
EPI498783	HA	China	2013-Nov-04	EPI_ISL_153334	A/Fujian-Yanping/2707/2013	WHO Chinese National Influenza Center	WHO Chinese National Influenza Center	Yu Lan,Xiyan Li,Xiang Zhao,Yanhui Cheng,minju Tan,Weijuan Huang,Dayan Wang,Dexin Li,Yuelong Shu
EPI498774	HA	China	2013-Nov-05	EPI_ISL_153331	A/Anhui-Baohe/1694/2013	WHO Chinese National Influenza Center	WHO Chinese National Influenza Center	Yu Lan,Xiyan Li,Xiang Zhao,Yanhui Cheng,minju Tan,Weijuan Huang,Dayan Wang,Dexin Li,Yuelong Shu
EPI498747	HA	China	2013-Sep-03	EPI_ISL_153322	A/Fujian-Fengze/1335/2013	WHO Chinese National Influenza Center	WHO Chinese National Influenza Center	Yu Lan,Xiyan Li,Xiang Zhao,Yanhui Cheng,minju Tan,Weijuan Huang,Dayan Wang,Dexin Li,Yuelong Shu
EPI498744	HA	China	2013-Sep-09	EPI_ISL_153321	A/Beijing-Huairou/11379/2013	WHO Chinese National Influenza Center	WHO Chinese National Influenza Center	Yu Lan,Xiyan Li,Xiang Zhao,Yanhui Cheng,minju Tan,Weijuan Huang,Dayan Wang,Dexin Li,Yuelong Shu
EPI498732	HA	China	2013-Sep-04	EPI_ISL_153317	A/Guangdong-Dongguan-Ben-Di/1695/2013	WHO Chinese National Influenza Center	WHO Chinese National Influenza Center	Yu Lan,Xiyan Li,Xiang Zhao,Yanhui Cheng,minju Tan,Weijuan Huang,Dayan Wang,Dexin Li,Yuelong Shu
EPI498729	HA	China	2013-Sep-25	EPI_ISL_153316	A/Shanghai-Pudongxin/1904/2013	WHO Chinese National Influenza Center	WHO Chinese National Influenza Center	Yu Lan,Xiyan Li,Xiang Zhao,Yanhui Cheng,minju Tan,Weijuan Huang,Dayan Wang,Dexin Li,Yuelong Shu
EPI498726	HA	China	2013-Sep-20	EPI_ISL_153315	A/Hunan-Lengshuitan/11016/2013	WHO Chinese National Influenza Center	WHO Chinese National Influenza Center	Yu Lan,Xiyan Li,Xiang Zhao,Yanhui Cheng,minju Tan,Weijuan Huang,Dayan Wang,Dexin Li,Yuelong Shu
EPI498723	HA	China	2013-Oct-07	EPI_ISL_153314	A/Jiangxi-Zhushan/1659/2013	WHO Chinese National Influenza Center	WHO Chinese National Influenza Center	Yu Lan,Xiyan Li,Xiang Zhao,Yanhui Cheng,minju Tan,Weijuan Huang,Dayan Wang,Dexin Li,Yuelong Shu
EPI498720	HA	China	2013-Oct-03	EPI_ISL_153313	A/Hubei-Hongshan/1437/2013	WHO Chinese National Influenza Center	WHO Chinese National Influenza Center	Yu Lan,Xiyan Li,Xiang Zhao,Yanhui Cheng,minju Tan,Weijuan Huang,Dayan Wang,Dexin Li,Yuelong Shu
EPI498717	HA	China	2013-Sep-30	EPI_ISL_153312	A/Anhui-Tianjiaan/1523/2013	WHO Chinese National Influenza Center	WHO Chinese National Influenza Center	Yu Lan,Xiyan Li,Xiang Zhao,Yanhui Cheng,minju Tan,Weijuan Huang,Dayan Wang,Dexin Li,Yuelong Shu
EPI498711	HA	China	2013-Sep-14	EPI_ISL_153310	A/Jiangsu-Nanjing-Gulou/11776/2013	WHO Chinese National Influenza Center	WHO Chinese National Influenza Center	Yu Lan,Xiyan Li,Xiang Zhao,Yanhui Cheng,minju Tan,Weijuan Huang,Dayan Wang,Dexin Li,Yuelong Shu
EPI498708	HA	China	2013-Oct-06	EPI_ISL_153309	A/Shanghai-Song-Jiang/1632/2013	WHO Chinese National Influenza Center	WHO Chinese National Influenza Center	Yu Lan,Xiyan Li,Xiang Zhao,Yanhui Cheng,minju Tan,Weijuan Huang,Dayan Wang,Dexin Li,Yuelong Shu
EPI498705	HA	China	2013-Oct-12	EPI_ISL_153308	A/Jiangsu-Nanjing-Gulou/12052/2013	WHO Chinese National Influenza Center	WHO Chinese National Influenza Center	Yu Lan,Xiyan Li,Xiang Zhao,Yanhui Cheng,minju Tan,Weijuan Huang,Dayan Wang,Dexin Li,Yuelong Shu
EPI498702	HA	China	2013-Oct-08	EPI_ISL_153307	A/Guangdong-Rongcheng/1715/2013	WHO Chinese National Influenza Center	WHO Chinese National Influenza Center	Yu Lan,Xiyan Li,Xiang Zhao,Yanhui Cheng,minju Tan,Weijuan Huang,Dayan Wang,Dexin Li,Yuelong Shu
EPI498699	HA	China	2013-Oct-09	EPI_ISL_153306	A/Anhui-Yaohai/1704/2013	WHO Chinese National Influenza Center	WHO Chinese National Influenza Center	Yu Lan,Xiyan Li,Xiang Zhao,Yanhui Cheng,minju Tan,Weijuan Huang,Dayan Wang,Dexin Li,Yuelong Shu
EPI498675	HA	China	2013-Oct-08	EPI_ISL_153298	A/Fujian-Xianyou/1309/2013	WHO Chinese National Influenza Center	WHO Chinese National Influenza Center	Yu Lan,Xiyan Li,Xiang Zhao,Yanhui Cheng,minju Tan,Weijuan Huang,Dayan Wang,Dexin Li,Yuelong Shu
EPI498672	HA	China	2013-Oct-07	EPI_ISL_153297	A/Zhejiang-Yuecheng/1612/2013	WHO Chinese National Influenza Center	WHO Chinese National Influenza Center	Yu Lan,Xiyan Li,Xiang Zhao,Yanhui Cheng,minju Tan,Weijuan Huang,Dayan Wang,Dexin Li,Yuelong Shu
EPI498645	HA	China	2013-Oct-28	EPI_ISL_153288	A/Jiangsu-Tianning/1707/2013	WHO Chinese National Influenza Center	WHO Chinese National Influenza Center	Yu Lan,Xiyan Li,Xiang Zhao,Yanhui Cheng,minju Tan,Weijuan Huang,Dayan Wang,Dexin Li,Yuelong Shu
EPI498630	HA	China	2013-Nov-09	EPI_ISL_153283	A/Shandong-Donglan-Lanshan/1661/2013	WHO Chinese National Influenza Center	WHO Chinese National Influenza Center	Yu Lan,Xiyan Li,Xiang Zhao,Yanhui Cheng,minju Tan,Weijuan Huang,Dayan Wang,Dexin Li,Yuelong Shu
EPI498621	HA	China	2013-Dec-06	EPI_ISL_153280	A/Jiangsu-Wujin/318/2013	WHO Chinese National Influenza Center	WHO Chinese National Influenza Center	Yu Lan,Xiyan Li,Xiang Zhao,Yanhui Cheng,minju Tan,Weijuan Huang,Dayan Wang,Dexin Li,Yuelong Shu
EPI498075	HA	China	2013-Apr-04	EPI_ISL_153076	A/Suzhou/1275/2013		Import from public-domain	Guo,X.; Cui,L.; Qi,X.; Zhao,K.; Yu,H.; Deng,F.; Qin,Y.; Shi,Z.; Zhou,M.
EPI477275	HA	China	2013-Jan-22	EPI_ISL_148679	A/Hangzhou/A46/2013	Hangzhou Center for Disease Control and Prevention	Hangzhou Center for Disease Control and Prevention	Li,J
EPI477273	HA	China	2013-Jan-22	EPI_ISL_148678	A/Hangzhou/B33/2013	Hangzhou Center for Disease Control and Prevention	Hangzhou Center for Disease Control and Prevention	Li,J
EPI477271	HA	China	2012-Sep-07	EPI_ISL_148677	A/Hangzhou/A399/2012	Hangzhou Center for Disease Control and Prevention	Hangzhou Center for Disease Control and Prevention	Li,J
EPI477269	HA	China	2012-Aug-28	EPI_ISL_148676	A/Hangzhou/A389/2012	Hangzhou Center for Disease Control and Prevention	Hangzhou Center for Disease Control and Prevention	Li,J
EPI477265	HA	China	2012-Aug-07	EPI_ISL_148674	A/Hangzhou/B360/2012	Hangzhou Center for Disease Control and Prevention	Hangzhou Center for Disease Control and Prevention	Li,J
EPI477263	HA	China	2012-Aug-07	EPI_ISL_148673	A/Hangzhou/A331/2012	Hangzhou Center for Disease Control and Prevention	Hangzhou Center for Disease Control and Prevention	Li,J
EPI477257	HA	China	2012-Jul-13	EPI_ISL_148670	A/Hangzhou/A289/2012	Hangzhou Center for Disease Control and Prevention	Hangzhou Center for Disease Control and Prevention	Li,J
EPI477249	HA	China	2012-Mar-05	EPI_ISL_148666	A/Hangzhou/A109/2012	Hangzhou Center for Disease Control and Prevention	Hangzhou Center for Disease Control and Prevention	Li,J
EPI477243	HA	China	2012-Mar-01	EPI_ISL_148663	A/Hangzhou/A98/2012	Hangzhou Center for Disease Control and Prevention	Hangzhou Center for Disease Control and Prevention	Li,J
EPI476771	HA	China	2013-Apr-17	EPI_ISL_148469	A/Jiangxi-Yushui/1220/2013	WHO Chinese National Influenza Center	National Institute for Medical Research
EPI476769	HA	China	2013-Jun-10	EPI_ISL_148468	A/Hunan-Lusong/1532/2013	WHO Chinese National Influenza Center	National Institute for Medical Research
EPI393396	HA	China	2012-May-07	EPI_ISL_128318	A/Jiangsu-Xinpu/1205/2012	WHO Chinese National Influenza Center	Centers for Disease Control and Prevention
EPI1372596	HA	China	2018-Nov-26	EPI_ISL_342257	A/Beijing-Huairou/11736/2018	WHO Chinese National Influenza Center	Centers for Disease Control and Prevention
EPI1372588	HA	China	2018-Nov-26	EPI_ISL_342256	A/Beijing-Chaoyang/12841/2018	WHO Chinese National Influenza Center	Centers for Disease Control and Prevention
EPI1339522	HA	China	2017-Oct-17	EPI_ISL_334660	A/Zhejiang-Haishu/11733/2017	WHO Chinese National Influenza Center	WHO Chinese National Influenza Center	Xiaoxu,Zeng;Xiyan,Li;Weijuan,Huang;Lei,Yang;Dayan,Wang;Yuelong,Shu
EPI1339444	HA	China	2018-Sep-16	EPI_ISL_334634	A/Shanghai-Huangpu/11325/2018	WHO Chinese National Influenza Center	WHO Chinese National Influenza Center	Xiaoxu,Zeng;Xiyan,Li;Weijuan,Huang;Lei,Yang;Dayan,Wang;Yuelong,Shu
EPI1339441	HA	China	2018-Aug-19	EPI_ISL_334633	A/Jiangxi-Zhushan/1657/2018	WHO Chinese National Influenza Center	WHO Chinese National Influenza Center	Xiaoxu,Zeng;Xiyan,Li;Weijuan,Huang;Lei,Yang;Dayan,Wang;Yuelong,Shu
EPI1339438	HA	China	2018-Apr-25	EPI_ISL_334632	A/Shanghai-Chongming/1288/2018	WHO Chinese National Influenza Center	WHO Chinese National Influenza Center	Xiaoxu,Zeng;Xiyan,Li;Weijuan,Huang;Lei,Yang;Dayan,Wang;Yuelong,Shu
EPI1339429	HA	China	2018-Feb-20	EPI_ISL_334629	A/Zhejiang-Yongkang/1137/2018	WHO Chinese National Influenza Center	WHO Chinese National Influenza Center	Xiaoxu,Zeng;Xiyan,Li;Weijuan,Huang;Lei,Yang;Dayan,Wang;Yuelong,Shu
EPI1339426	HA	China	2018-Mar-05	EPI_ISL_334628	A/Beijing-Huairou/1557/2018	WHO Chinese National Influenza Center	WHO Chinese National Influenza Center	Xiaoxu,Zeng;Xiyan,Li;Weijuan,Huang;Lei,Yang;Dayan,Wang;Yuelong,Shu
EPI1339423	HA	China	2018-Aug-22	EPI_ISL_334627	A/Jiangsu-Sucheng/1694/2018	WHO Chinese National Influenza Center	WHO Chinese National Influenza Center	Xiaoxu,Zeng;Xiyan,Li;Weijuan,Huang;Lei,Yang;Dayan,Wang;Yuelong,Shu
EPI1339420	HA	China	2018-Jul-02	EPI_ISL_334626	A/Fujian-Tongan/1542/2018	WHO Chinese National Influenza Center	WHO Chinese National Influenza Center	Xiaoxu,Zeng;Xiyan,Li;Weijuan,Huang;Lei,Yang;Dayan,Wang;Yuelong,Shu
EPI1339099	HA	China	2018-Nov-26	EPI_ISL_334519	A/Fujian-Tongan/1958/2018	WHO Chinese National Influenza Center	WHO Chinese National Influenza Center	Xiaoxu,Zeng;Xiyan,Li;Weijuan,Huang;Lei,Yang;Dayan,Wang;Yuelong,Shu
EPI1339090	HA	China	2018-Nov-26	EPI_ISL_334516	A/Beijing-Chaoyang/12841/2018	WHO Chinese National Influenza Center	WHO Chinese National Influenza Center	Xiaoxu,Zeng;Xiyan,Li;Weijuan,Huang;Lei,Yang;Dayan,Wang;Yuelong,Shu
EPI1339084	HA	China	2018-Nov-26	EPI_ISL_334514	A/Beijing-Huairou/11736/2018	WHO Chinese National Influenza Center	WHO Chinese National Influenza Center	Xiaoxu,Zeng;Xiyan,Li;Weijuan,Huang;Lei,Yang;Dayan,Wang;Yuelong,Shu
EPI1339078	HA	China	2018-Nov-27	EPI_ISL_334512	A/Zhejiang-Wuxin/1916/2018	WHO Chinese National Influenza Center	WHO Chinese National Influenza Center	Xiaoxu,Zeng;Xiyan,Li;Weijuan,Huang;Lei,Yang;Dayan,Wang;Yuelong,Shu
EPI1339075	HA	China	2018-Nov-26	EPI_ISL_334511	A/Fujian-Siming/1954/2018	WHO Chinese National Influenza Center	WHO Chinese National Influenza Center	Xiaoxu,Zeng;Xiyan,Li;Weijuan,Huang;Lei,Yang;Dayan,Wang;Yuelong,Shu
EPI1339060	HA	China	2018-Oct-30	EPI_ISL_334506	A/Jiangsu-Quanshan/11727/2018	WHO Chinese National Influenza Center	WHO Chinese National Influenza Center	Xiaoxu,Zeng;Xiyan,Li;Weijuan,Huang;Lei,Yang;Dayan,Wang;Yuelong,Shu
EPI1339057	HA	China	2018-Nov-19	EPI_ISL_334505	A/Fujian-Siming/324/2018	WHO Chinese National Influenza Center	WHO Chinese National Influenza Center	Xiaoxu,Zeng;Xiyan,Li;Weijuan,Huang;Lei,Yang;Dayan,Wang;Yuelong,Shu
EPI1311804	HA	China	2018-Feb-22	EPI_ISL_330030	A/Zhejiang-Shangcheng/1153/2018	WHO Chinese National Influenza Center	Centers for Disease Control and Prevention
EPI1311702	HA	China	2018-Mar-05	EPI_ISL_330017	A/Beijing-Huairou/1557/2018	WHO Chinese National Influenza Center	Centers for Disease Control and Prevention
EPI1229581	HA	China	2017-Dec-26	EPI_ISL_309768	A/Zhejiang-Wuxing/11032/2017		Zhejiang Provincial Center for Disease Control and Prevention
EPI1229565	HA	China	2017-Dec-03	EPI_ISL_309766	A/Zhejiang-Yongkang/1978/2017		Zhejiang Provincial Center for Disease Control and Prevention
EPI1229557	HA	China	2017-Dec-04	EPI_ISL_309765	A/Zhejiang-Xihu/35/2017		Zhejiang Provincial Center for Disease Control and Prevention
EPI1229549	HA	China	2017-Oct-09	EPI_ISL_309764	A/Zhejiang-Shangcheng/1812/2017		Zhejiang Provincial Center for Disease Control and Prevention
EPI1229541	HA	China	2018-Jan-01	EPI_ISL_309763	A/Zhejiang-Jiaojiang/113/2018		Zhejiang Provincial Center for Disease Control and Prevention
EPI1229534	HA	China	2018-Jan-02	EPI_ISL_309762	A/Zhejiang-Nanxun/114/2018		Zhejiang Provincial Center for Disease Control and Prevention
EPI1034440	HA	China	2013-Sep-02	EPI_ISL_272723	A/Guangdong/519/2013		Import from public-domain	Huang,Z.; Liang,L.; Huang,P.
EPI1034439	HA	China	2013-Aug-14	EPI_ISL_272722	A/Guangdong/473/2013		Import from public-domain	Huang,Z.; Liang,L.; Huang,P.
EPI1034438	HA	China	2013-Jul-01	EPI_ISL_272721	A/Guangdong/424/2013		Import from public-domain	Huang,Z.; Liang,L.; Huang,P.
EPI1034437	HA	China	2013-Jun-25	EPI_ISL_272720	A/Guangdong/403/2013		Import from public-domain	Huang,Z.; Liang,L.; Huang,P.
EPI1034435	HA	China	2013-Mar-27	EPI_ISL_272718	A/Guangdong/54/2013		Import from public-domain	Huang,Z.; Liang,L.; Huang,P.
EPI1034434	HA	China	2013-Feb-14	EPI_ISL_272717	A/Guangdong/9/2013		Import from public-domain	Huang,Z.; Liang,L.; Huang,P.
EPI1034412	HA	China	2016-Mar-07	EPI_ISL_272716	A/Guangdong/264/2016		Import from public-domain	Huang,Z.; Yu,L.; Huang,P.
EPI1034411	HA	China	2016-Jan-18	EPI_ISL_272715	A/Guangdong/12/2016		Import from public-domain	Huang,Z.; Yu,L.; Huang,P.
EPI1034410	HA	China	2015-Oct-14	EPI_ISL_272714	A/Guangdong/747/2015		Import from public-domain	Huang,Z.; Yu,L.; Huang,P.
EPI1034409	HA	China	2015-Sep-09	EPI_ISL_272713	A/Guangdong/743/2015		Import from public-domain	Huang,Z.; Yu,L.; Huang,P.
EPI1034408	HA	China	2015-Aug-17	EPI_ISL_272712	A/Guangdong/724/2015		Import from public-domain	Huang,Z.; Yu,L.; Huang,P.
EPI1034407	HA	China	2015-Aug-11	EPI_ISL_272711	A/Guangdong/716/2015		Import from public-domain	Huang,Z.; Yu,L.; Huang,P.
EPI1034406	HA	China	2015-Jul-07	EPI_ISL_272710	A/Guangdong/616/2015		Import from public-domain	Huang,Z.; Yu,L.; Huang,P.
EPI1034405	HA	China	2015-Jun-28	EPI_ISL_272709	A/Guangdong/583/2015		Import from public-domain	Huang,Z.; Yu,L.; Huang,P.
EPI1034404	HA	China	2015-Jul-01	EPI_ISL_272708	A/Guangdong/580/2015		Import from public-domain	Huang,Z.; Yu,L.; Huang,P.
EPI1034403	HA	China	2015-Mar-24	EPI_ISL_272707	A/Guangdong/188/2015		Import from public-domain	Huang,Z.; Yu,L.; Huang,P.
EPI1034402	HA	China	2015-Mar-04	EPI_ISL_272706	A/Guangdong/138/2015		Import from public-domain	Huang,Z.; Yu,L.; Huang,P.
EPI1034401	HA	China	2015-Feb-21	EPI_ISL_272705	A/Guangdong/116/2015		Import from public-domain	Huang,Z.; Yu,L.; Huang,P.
EPI1034400	HA	China	2015-Feb-02	EPI_ISL_272704	A/Guangdong/97/2015		Import from public-domain	Huang,Z.; Yu,L.; Huang,P.
EPI1034399	HA	China	2015-Feb-03	EPI_ISL_272703	A/Guangdong/85/2015		Import from public-domain	Huang,Z.; Yu,L.; Huang,P.
EPI1034398	HA	China	2015-Jan-07	EPI_ISL_272702	A/Guangdong/55/2015		Import from public-domain	Huang,Z.; Yu,L.; Huang,P.
EPI1034396	HA	China	2014-Jun-20	EPI_ISL_272700	A/Guangdong/802/2014		Import from public-domain	Huang,Z.; Yu,L.; Huang,P.
EPI1034394	HA	China	2014-May-14	EPI_ISL_272698	A/Guangdong/753/2014		Import from public-domain	Huang,Z.; Yu,L.; Huang,P.
EPI770034	HA	China	2014-Sep-04	EPI_ISL_223767	A/Hubei-Wujiagang/1806/2014	Hubei Provincial center for disease control and prevention	Hubei Provincial Center for Disease Control and Prevention
EPI770031	HA	China	2014-Jan-14	EPI_ISL_223766	A/Hubei-Wuchang/170/2014	Hubei Provincial center for disease control and prevention	Hubei Provincial Center for Disease Control and Prevention
EPI770026	HA	China	2014-Aug-06	EPI_ISL_223764	A/Hubei-Yunxi/35/2014	Hubei Provincial center for disease control and prevention	Hubei Provincial Center for Disease Control and Prevention
EPI770023	HA	China	2014-Nov-14	EPI_ISL_223763	A/Hubei-Caidian/34/2014	Hubei Provincial center for disease control and prevention	Hubei Provincial Center for Disease Control and Prevention
EPI770020	HA	China	2014-Jan-01	EPI_ISL_223671	A/Hubei-Echeng/31/2014	Hubei Provincial center for disease control and prevention	Hubei Provincial Center for Disease Control and Prevention
EPI769559	HA	China	2014-Jan-21	EPI_ISL_223669	A/Hubei-Wuchang/192/2014	Hubei Provincial center for disease control and prevention	Hubei Provincial Center for Disease Control and Prevention
EPI769336	HA	China	2016-Jan-04	EPI_ISL_223600	A/Shanghai-Pudongxin/141/2016	WHO Chinese National Influenza Center	WHO Chinese National Influenza Center	Xiaoxu Zeng,Xiyan Li,Xiang Zhao,Yanhui Cheng,minju Tan,Weijuan Huang,Dayan Wang,Dexin Li,Yuelong Shu
EPI769327	HA	China	2016-Jan-05	EPI_ISL_223597	A/Anhui-Xiangshan/16/2016	WHO Chinese National Influenza Center	WHO Chinese National Influenza Center	Xiaoxu Zeng,Xiyan Li,Xiang Zhao,Yanhui Cheng,minju Tan,Weijuan Huang,Dayan Wang,Dexin Li,Yuelong Shu
EPI769312	HA	China	2016-Jan-01	EPI_ISL_223592	A/Shandong-Taishan/11/2016	WHO Chinese National Influenza Center	WHO Chinese National Influenza Center	Xiaoxu Zeng,Xiyan Li,Xiang Zhao,Yanhui Cheng,minju Tan,Weijuan Huang,Dayan Wang,Dexin Li,Yuelong Shu
EPI769285	HA	China	2016-Jan-12	EPI_ISL_223583	A/Shanghai-Pudongxin/154/2016	WHO Chinese National Influenza Center	WHO Chinese National Influenza Center	Xiaoxu Zeng,Xiyan Li,Xiang Zhao,Yanhui Cheng,minju Tan,Weijuan Huang,Dayan Wang,Dexin Li,Yuelong Shu
EPI769237	HA	China	2016-Jan-04	EPI_ISL_223567	A/Zhejiang-Yongkang/111/2016	WHO Chinese National Influenza Center	WHO Chinese National Influenza Center	Xiaoxu Zeng,Xiyan Li,Xiang Zhao,Yanhui Cheng,minju Tan,Weijuan Huang,Dayan Wang,Dexin Li,Yuelong Shu
EPI769198	HA	China	2016-Jan-17	EPI_ISL_223554	A/Hebei-Yuhua/148/2016	WHO Chinese National Influenza Center	WHO Chinese National Influenza Center	Xiaoxu Zeng,Xiyan Li,Xiang Zhao,Yanhui Cheng,minju Tan,Weijuan Huang,Dayan Wang,Dexin Li,Yuelong Shu
EPI769195	HA	China	2016-Jan-03	EPI_ISL_223553	A/Hebei-Zunhua/15/2016	WHO Chinese National Influenza Center	WHO Chinese National Influenza Center	Xiaoxu Zeng,Xiyan Li,Xiang Zhao,Yanhui Cheng,minju Tan,Weijuan Huang,Dayan Wang,Dexin Li,Yuelong Shu
EPI769174	HA	China	2016-Jan-07	EPI_ISL_223546	A/Henan-Zhongzhan/39/2016	WHO Chinese National Influenza Center	WHO Chinese National Influenza Center	Xiaoxu Zeng,Xiyan Li,Xiang Zhao,Yanhui Cheng,minju Tan,Weijuan Huang,Dayan Wang,Dexin Li,Yuelong Shu
EPI769171	HA	China	2016-Jan-05	EPI_ISL_223545	A/Henan-Ruyang/120/2016	WHO Chinese National Influenza Center	WHO Chinese National Influenza Center	Xiaoxu Zeng,Xiyan Li,Xiang Zhao,Yanhui Cheng,minju Tan,Weijuan Huang,Dayan Wang,Dexin Li,Yuelong Shu
EPI769159	HA	China	2016-Jan-05	EPI_ISL_223541	A/Zhejiang-Nanxun/111/2016	WHO Chinese National Influenza Center	WHO Chinese National Influenza Center	Xiaoxu Zeng,Xiyan Li,Xiang Zhao,Yanhui Cheng,minju Tan,Weijuan Huang,Dayan Wang,Dexin Li,Yuelong Shu
EPI769156	HA	China	2016-Jan-04	EPI_ISL_223540	A/Hunan-Tianyuan/18/2016	WHO Chinese National Influenza Center	WHO Chinese National Influenza Center	Xiaoxu Zeng,Xiyan Li,Xiang Zhao,Yanhui Cheng,minju Tan,Weijuan Huang,Dayan Wang,Dexin Li,Yuelong Shu
EPI769153	HA	China	2016-Jan-01	EPI_ISL_223539	A/Shandong-Tianqiao/15/2016	WHO Chinese National Influenza Center	WHO Chinese National Influenza Center	Xiaoxu Zeng,Xiyan Li,Xiang Zhao,Yanhui Cheng,minju Tan,Weijuan Huang,Dayan Wang,Dexin Li,Yuelong Shu
EPI769141	HA	China	2016-Feb-03	EPI_ISL_223535	A/Zhejiang-Yiwu/198/2016	WHO Chinese National Influenza Center	WHO Chinese National Influenza Center	Xiaoxu Zeng,Xiyan Li,Xiang Zhao,Yanhui Cheng,minju Tan,Weijuan Huang,Dayan Wang,Dexin Li,Yuelong Shu
EPI769117	HA	China	2016-Jan-25	EPI_ISL_223527	A/Zhejiang-Wuxin/165/2016	WHO Chinese National Influenza Center	WHO Chinese National Influenza Center	Xiaoxu Zeng,Xiyan Li,Xiang Zhao,Yanhui Cheng,minju Tan,Weijuan Huang,Dayan Wang,Dexin Li,Yuelong Shu
EPI769102	HA	China	2016-Feb-24	EPI_ISL_223522	A/Anhui-Xuanzhou/1134/2016	WHO Chinese National Influenza Center	WHO Chinese National Influenza Center	Xiaoxu Zeng,Xiyan Li,Xiang Zhao,Yanhui Cheng,minju Tan,Weijuan Huang,Dayan Wang,Dexin Li,Yuelong Shu
EPI769075	HA	China	2016-Feb-16	EPI_ISL_223513	A/Hebei-Hejian/1101/2016	WHO Chinese National Influenza Center	WHO Chinese National Influenza Center	Xiaoxu Zeng,Xiyan Li,Xiang Zhao,Yanhui Cheng,minju Tan,Weijuan Huang,Dayan Wang,Dexin Li,Yuelong Shu
EPI769069	HA	China	2016-Jan-20	EPI_ISL_223511	A/Hebei-Luquan/157/2016	WHO Chinese National Influenza Center	WHO Chinese National Influenza Center	Xiaoxu Zeng,Xiyan Li,Xiang Zhao,Yanhui Cheng,minju Tan,Weijuan Huang,Dayan Wang,Dexin Li,Yuelong Shu
EPI769066	HA	China	2016-Feb-12	EPI_ISL_223510	A/Hebei-Jizhou/1121/2016	WHO Chinese National Influenza Center	WHO Chinese National Influenza Center	Xiaoxu Zeng,Xiyan Li,Xiang Zhao,Yanhui Cheng,minju Tan,Weijuan Huang,Dayan Wang,Dexin Li,Yuelong Shu
EPI769063	HA	China	2016-Feb-14	EPI_ISL_223509	A/Hebei-Yuhua/1128/2016	WHO Chinese National Influenza Center	WHO Chinese National Influenza Center	Xiaoxu Zeng,Xiyan Li,Xiang Zhao,Yanhui Cheng,minju Tan,Weijuan Huang,Dayan Wang,Dexin Li,Yuelong Shu
EPI769015	HA	China	2016-Jan-15	EPI_ISL_223493	A/Anhui-Yaohai/321/2016	WHO Chinese National Influenza Center	WHO Chinese National Influenza Center	Xiaoxu Zeng,Xiyan Li,Xiang Zhao,Yanhui Cheng,minju Tan,Weijuan Huang,Dayan Wang,Dexin Li,Yuelong Shu
EPI769012	HA	China	2016-Jan-06	EPI_ISL_223492	A/Henan-Hubin/116/2016	WHO Chinese National Influenza Center	WHO Chinese National Influenza Center	Xiaoxu Zeng,Xiyan Li,Xiang Zhao,Yanhui Cheng,minju Tan,Weijuan Huang,Dayan Wang,Dexin Li,Yuelong Shu
EPI697478	HA	China	2015-Oct-13	EPI_ISL_207827	A/Anhui-Yingzhou/12324/2015	WHO Chinese National Influenza Center	WHO Chinese National Influenza Center	Yu Lan,Weijuan Huang,Xiyan Li,Xiang Zhao,Yanhui Cheng,minju Tan,Dayan Wang,Yuelong Shu
EPI697461	HA	China	2015-Oct-22	EPI_ISL_207820	A/Jiangsu-Gusu/11664/2015	WHO Chinese National Influenza Center	WHO Chinese National Influenza Center	Yu Lan,Weijuan Huang,Xiyan Li,Xiang Zhao,Yanhui Cheng,minju Tan,Dayan Wang,Yuelong Shu
EPI697451	HA	China	2015-Sep-28	EPI_ISL_207816	A/Shanghai-Jinshan/1792/2015	WHO Chinese National Influenza Center	WHO Chinese National Influenza Center	Yu Lan,Weijuan Huang,Xiyan Li,Xiang Zhao,Yanhui Cheng,minju Tan,Dayan Wang,Yuelong Shu
EPI697439	HA	China	2015-Sep-02	EPI_ISL_207812	A/Hunan-Yueyanglou/1721/2015	WHO Chinese National Influenza Center	WHO Chinese National Influenza Center	Yu Lan,Weijuan Huang,Xiyan Li,Xiang Zhao,Yanhui Cheng,minju Tan,Dayan Wang,Yuelong Shu
EPI697430	HA	China	2015-Sep-28	EPI_ISL_207809	A/Hunan-Yueyanglou/1798/2015	WHO Chinese National Influenza Center	WHO Chinese National Influenza Center	Yu Lan,Weijuan Huang,Xiyan Li,Xiang Zhao,Yanhui Cheng,minju Tan,Dayan Wang,Yuelong Shu
EPI697424	HA	China	2015-Sep-07	EPI_ISL_207807	A/Hunan-Yuhua/11456/2015	WHO Chinese National Influenza Center	WHO Chinese National Influenza Center	Yu Lan,Weijuan Huang,Xiyan Li,Xiang Zhao,Yanhui Cheng,minju Tan,Dayan Wang,Yuelong Shu
EPI697421	HA	China	2015-Sep-07	EPI_ISL_207806	A/Hubei-Jiangan/1714/2015	WHO Chinese National Influenza Center	WHO Chinese National Influenza Center	Yu Lan,Weijuan Huang,Xiyan Li,Xiang Zhao,Yanhui Cheng,minju Tan,Dayan Wang,Yuelong Shu
EPI697418	HA	China	2015-Sep-03	EPI_ISL_207805	A/Hubei-Dongbao/1661/2015	WHO Chinese National Influenza Center	WHO Chinese National Influenza Center	Yu Lan,Weijuan Huang,Xiyan Li,Xiang Zhao,Yanhui Cheng,minju Tan,Dayan Wang,Yuelong Shu
EPI697386	HA	China	2015-Sep-08	EPI_ISL_207792	A/Henan-Zhaoling/1367/2015	WHO Chinese National Influenza Center	WHO Chinese National Influenza Center	Yu Lan,Weijuan Huang,Xiyan Li,Xiang Zhao,Yanhui Cheng,minju Tan,Dayan Wang,Yuelong Shu
EPI697366	HA	China	2015-Nov-09	EPI_ISL_207784	A/Jiangsu-Hailing/11782/2015	WHO Chinese National Influenza Center	WHO Chinese National Influenza Center	Yu Lan,Weijuan Huang,Xiyan Li,Xiang Zhao,Yanhui Cheng,minju Tan,Dayan Wang,Yuelong Shu
EPI697330	HA	China	2015-Nov-10	EPI_ISL_207772	A/Shanghai-Pudongxin/11809/2015	WHO Chinese National Influenza Center	WHO Chinese National Influenza Center	Yu Lan,Weijuan Huang,Xiyan Li,Xiang Zhao,Yanhui Cheng,minju Tan,Dayan Wang,Yuelong Shu
EPI697327	HA	China	2015-Oct-13	EPI_ISL_207771	A/Shanghai-Pudongxin/11625/2015	WHO Chinese National Influenza Center	WHO Chinese National Influenza Center	Yu Lan,Weijuan Huang,Xiyan Li,Xiang Zhao,Yanhui Cheng,minju Tan,Dayan Wang,Yuelong Shu
EPI697324	HA	China	2015-Oct-13	EPI_ISL_207770	A/Shanghai-Pudongxin/11627/2015	WHO Chinese National Influenza Center	WHO Chinese National Influenza Center	Yu Lan,Weijuan Huang,Xiyan Li,Xiang Zhao,Yanhui Cheng,minju Tan,Dayan Wang,Yuelong Shu
EPI697318	HA	China	2015-Oct-28	EPI_ISL_207768	A/Shanghai-Putuo/1715/2015	WHO Chinese National Influenza Center	WHO Chinese National Influenza Center	Yu Lan,Weijuan Huang,Xiyan Li,Xiang Zhao,Yanhui Cheng,minju Tan,Dayan Wang,Yuelong Shu
EPI697069	HA	China	2015-Dec-09	EPI_ISL_207685	A/Jiangsu-Hailing/11953/2015	WHO Chinese National Influenza Center	WHO Chinese National Influenza Center	Yu Lan,Weijuan Huang,Xiyan Li,Xiang Zhao,Yanhui Cheng,minju Tan,Dayan Wang,Yuelong Shu
EPI697063	HA	China	2015-Dec-09	EPI_ISL_207683	A/Beijing-Huairou/12375/2015	WHO Chinese National Influenza Center	WHO Chinese National Influenza Center	Yu Lan,Weijuan Huang,Xiyan Li,Xiang Zhao,Yanhui Cheng,minju Tan,Dayan Wang,Yuelong Shu
EPI697051	HA	China	2015-Dec-10	EPI_ISL_207679	A/Shandong-Huancui/1436/2015	WHO Chinese National Influenza Center	WHO Chinese National Influenza Center	Yu Lan,Weijuan Huang,Xiyan Li,Xiang Zhao,Yanhui Cheng,minju Tan,Dayan Wang,Yuelong Shu
EPI697039	HA	China	2015-Dec-08	EPI_ISL_207675	A/Shanghai-Pudongxin/11961/2015	WHO Chinese National Influenza Center	WHO Chinese National Influenza Center	Yu Lan,Weijuan Huang,Xiyan Li,Xiang Zhao,Yanhui Cheng,minju Tan,Dayan Wang,Yuelong Shu
EPI697021	HA	China	2015-Dec-23	EPI_ISL_207669	A/Jiangsu-Tinghu/11019/2015	WHO Chinese National Influenza Center	WHO Chinese National Influenza Center	Yu Lan,Weijuan Huang,Xiyan Li,Xiang Zhao,Yanhui Cheng,minju Tan,Dayan Wang,Yuelong Shu
EPI697018	HA	China	2015-Dec-27	EPI_ISL_207668	A/Beijing-Huairou/12562/2015	WHO Chinese National Influenza Center	WHO Chinese National Influenza Center	Yu Lan,Weijuan Huang,Xiyan Li,Xiang Zhao,Yanhui Cheng,minju Tan,Dayan Wang,Yuelong Shu
EPI697006	HA	China	2015-Dec-29	EPI_ISL_207664	A/Henan-Xigong/1691/2015	WHO Chinese National Influenza Center	WHO Chinese National Influenza Center	Yu Lan,Weijuan Huang,Xiyan Li,Xiang Zhao,Yanhui Cheng,minju Tan,Dayan Wang,Yuelong Shu
EPI696988	HA	China	2015-Dec-14	EPI_ISL_207658	A/Henan-Ruyang/1639/2015	WHO Chinese National Influenza Center	WHO Chinese National Influenza Center	Yu Lan,Weijuan Huang,Xiyan Li,Xiang Zhao,Yanhui Cheng,minju Tan,Dayan Wang,Yuelong Shu
EPI696985	HA	China	2015-Dec-03	EPI_ISL_207657	A/Henan-Shihe/1565/2015	WHO Chinese National Influenza Center	WHO Chinese National Influenza Center	Yu Lan,Weijuan Huang,Xiyan Li,Xiang Zhao,Yanhui Cheng,minju Tan,Dayan Wang,Yuelong Shu
EPI696982	HA	China	2015-Dec-10	EPI_ISL_207656	A/Hebei-Xinhua/1632/2015	WHO Chinese National Influenza Center	WHO Chinese National Influenza Center	Yu Lan,Weijuan Huang,Xiyan Li,Xiang Zhao,Yanhui Cheng,minju Tan,Dayan Wang,Yuelong Shu
EPI696915	HA	China	2015-Nov-10	EPI_ISL_207620	A/Shanghai-Pudongxin/11809/2015	WHO Chinese National Influenza Center	Crick Worldwide Influenza Centre
EPI696905	HA	China	2015-Nov-09	EPI_ISL_207615	A/Jiangsu-Hailing/11782/2015	WHO Chinese National Influenza Center	Crick Worldwide Influenza Centre
EPI694401	HA	China	2015-Apr-29	EPI_ISL_207120	A/Jiangsu-Qingpu/1660/2015	WHO Chinese National Influenza Center	Centers for Disease Control and Prevention
EPI622714	HA	China	2015-Mar-26	EPI_ISL_191226	A/Hangzhou/A270/2015	Hangzhou Center for Disease Control and Prevention	Hangzhou Center for Disease Control and Prevention	Li,J.; Zhou,Y.Y.; Kou,Y.; Zheng,Z.B.; Yu,X.F.
EPI622713	HA	China	2015-Mar-26	EPI_ISL_191225	A/Hangzhou/A269/2015	Hangzhou Center for Disease Control and Prevention	Hangzhou Center for Disease Control and Prevention	Li,J.; Zhou,Y.Y.; Kou,Y.; Zheng,Z.B.; Yu,X.F.
EPI622712	HA	China	2015-Mar-23	EPI_ISL_191224	A/Hangzhou/A250/2015	Hangzhou Center for Disease Control and Prevention	Hangzhou Center for Disease Control and Prevention	Li,J.; Zhou,Y.Y.; Kou,Y.; Zheng,Z.B.; Yu,X.F.
EPI622710	HA	China	2015-Feb-16	EPI_ISL_191222	A/Hangzhou/A166/2015	Hangzhou Center for Disease Control and Prevention	Hangzhou Center for Disease Control and Prevention	Li,J.; Zhou,Y.Y.; Kou,Y.; Zheng,Z.B.; Yu,X.F.
EPI622709	HA	China	2015-Feb-16	EPI_ISL_191221	A/Hangzhou/A164/2015	Hangzhou Center for Disease Control and Prevention	Hangzhou Center for Disease Control and Prevention	Li,J.; Zhou,Y.Y.; Kou,Y.; Zheng,Z.B.; Yu,X.F.
EPI622707	HA	China	2015-Feb-16	EPI_ISL_191219	A/Hangzhou/A160/2015	Hangzhou Center for Disease Control and Prevention	Hangzhou Center for Disease Control and Prevention	Li,J.; Zhou,Y.Y.; Kou,Y.; Zheng,Z.B.; Yu,X.F.
EPI622701	HA	China	2015-Jan-27	EPI_ISL_191213	A/Hangzhou/A101/2015	Hangzhou Center for Disease Control and Prevention	Hangzhou Center for Disease Control and Prevention	Li,J.; Zhou,Y.Y.; Kou,Y.; Zheng,Z.B.; Yu,X.F.
EPI622699	HA	China	2015-Jan-05	EPI_ISL_191211	A/Hangzhou/A25/2015	Hangzhou Center for Disease Control and Prevention	Hangzhou Center for Disease Control and Prevention	Li,J.; Zhou,Y.Y.; Kou,Y.; Zheng,Z.B.; Yu,X.F.
EPI622697	HA	China	2015-Jan-04	EPI_ISL_191209	A/Hangzhou/A11/2015	Hangzhou Center for Disease Control and Prevention	Hangzhou Center for Disease Control and Prevention	Li,J.; Zhou,Y.Y.; Kou,Y.; Zheng,Z.B.; Yu,X.F.
EPI622696	HA	China	2014-Oct-09	EPI_ISL_191208	A/Hangzhou/A827/2014	Hangzhou Center for Disease Control and Prevention	Hangzhou Center for Disease Control and Prevention	Li,J.; Zhou,Y.Y.; Kou,Y.; Zheng,Z.B.; Yu,X.F.
EPI622695	HA	China	2014-Oct-09	EPI_ISL_191207	A/Hangzhou/A826/2014	Hangzhou Center for Disease Control and Prevention	Hangzhou Center for Disease Control and Prevention	Li,J.; Zhou,Y.Y.; Kou,Y.; Zheng,Z.B.; Yu,X.F.
EPI622694	HA	China	2014-Sep-15	EPI_ISL_191206	A/Hangzhou/A762/2014	Hangzhou Center for Disease Control and Prevention	Hangzhou Center for Disease Control and Prevention	Li,J.; Zhou,Y.Y.; Kou,Y.; Zheng,Z.B.; Yu,X.F.
EPI622693	HA	China	2014-Sep-04	EPI_ISL_191205	A/Hangzhou/A728/2014	Hangzhou Center for Disease Control and Prevention	Hangzhou Center for Disease Control and Prevention	Li,J.; Zhou,Y.Y.; Kou,Y.; Zheng,Z.B.; Yu,X.F.
EPI622688	HA	China	2014-Aug-07	EPI_ISL_191200	A/Hangzhou/A644/2014	Hangzhou Center for Disease Control and Prevention	Hangzhou Center for Disease Control and Prevention	Li,J.; Zhou,Y.Y.; Kou,Y.; Zheng,Z.B.; Yu,X.F.
EPI622687	HA	China	2014-Aug-07	EPI_ISL_191199	A/Hangzhou/A651/2014	Hangzhou Center for Disease Control and Prevention	Hangzhou Center for Disease Control and Prevention	Li,J.; Zhou,Y.Y.; Kou,Y.; Zheng,Z.B.; Yu,X.F.
EPI622686	HA	China	2014-Aug-04	EPI_ISL_191198	A/Hangzhou/A636/2014	Hangzhou Center for Disease Control and Prevention	Hangzhou Center for Disease Control and Prevention	Li,J.; Zhou,Y.Y.; Kou,Y.; Zheng,Z.B.; Yu,X.F.
EPI622685	HA	China	2014-Jul-31	EPI_ISL_191197	A/Hangzhou/A629/2014	Hangzhou Center for Disease Control and Prevention	Hangzhou Center for Disease Control and Prevention	Li,J.; Zhou,Y.Y.; Kou,Y.; Zheng,Z.B.; Yu,X.F.
EPI622684	HA	China	2014-Jul-31	EPI_ISL_191196	A/Hangzhou/A628/2014	Hangzhou Center for Disease Control and Prevention	Hangzhou Center for Disease Control and Prevention	Li,J.; Zhou,Y.Y.; Kou,Y.; Zheng,Z.B.; Yu,X.F.
EPI622677	HA	China	2014-Jul-17	EPI_ISL_191189	A/Hangzhou/A582/2014	Hangzhou Center for Disease Control and Prevention	Hangzhou Center for Disease Control and Prevention	Li,J.; Zhou,Y.Y.; Kou,Y.; Zheng,Z.B.; Yu,X.F.
EPI622673	HA	China	2014-Feb-18	EPI_ISL_191185	A/Hangzhou/A155/2014	Hangzhou Center for Disease Control and Prevention	Hangzhou Center for Disease Control and Prevention	Li,J.; Zhou,Y.Y.; Kou,Y.; Zheng,Z.B.; Yu,X.F.
EPI622672	HA	China	2014-Feb-13	EPI_ISL_191184	A/Hangzhou/S70/2014	Hangzhou Center for Disease Control and Prevention	Hangzhou Center for Disease Control and Prevention	Li,J.; Zhou,Y.Y.; Kou,Y.; Zheng,Z.B.; Yu,X.F.
EPI622666	HA	China	2014-Jan-16	EPI_ISL_191178	A/Hangzhou/A51/2014	Hangzhou Center for Disease Control and Prevention	Hangzhou Center for Disease Control and Prevention	Li,J.; Zhou,Y.Y.; Kou,Y.; Zheng,Z.B.; Yu,X.F.
EPI622659	HA	China	2014-Jan-06	EPI_ISL_191171	A/Hangzhou/A12/2014	Hangzhou Center for Disease Control and Prevention	Hangzhou Center for Disease Control and Prevention	Li,J.; Zhou,Y.Y.; Kou,Y.; Zheng,Z.B.; Yu,X.F.
EPI622658	HA	China	2014-Jan-06	EPI_ISL_191170	A/Hangzhou/A11/2014	Hangzhou Center for Disease Control and Prevention	Hangzhou Center for Disease Control and Prevention	Li,J.; Zhou,Y.Y.; Kou,Y.; Zheng,Z.B.; Yu,X.F.
EPI622654	HA	China	2013-Dec-05	EPI_ISL_191166	A/Hangzhou/B750/2013	Hangzhou Center for Disease Control and Prevention	Hangzhou Center for Disease Control and Prevention	Li,J.; Zhou,Y.Y.; Kou,Y.; Zheng,Z.B.; Yu,X.F.
EPI622653	HA	China	2013-Dec-05	EPI_ISL_191165	A/Hangzhou/A831/2013	Hangzhou Center for Disease Control and Prevention	Hangzhou Center for Disease Control and Prevention	Li,J.; Zhou,Y.Y.; Kou,Y.; Zheng,Z.B.; Yu,X.F.
EPI622652	HA	China	2013-Dec-04	EPI_ISL_191164	A/Hangzhou/A825/2013	Hangzhou Center for Disease Control and Prevention	Hangzhou Center for Disease Control and Prevention	Li,J.; Zhou,Y.Y.; Kou,Y.; Zheng,Z.B.; Yu,X.F.
EPI622647	HA	China	2013-Nov-27	EPI_ISL_191159	A/Hangzhou/A806/2013	Hangzhou Center for Disease Control and Prevention	Hangzhou Center for Disease Control and Prevention	Li,J.; Zhou,Y.Y.; Kou,Y.; Zheng,Z.B.; Yu,X.F.
EPI622635	HA	China	2013-Nov-15	EPI_ISL_191147	A/Hangzhou/A773/2013	Hangzhou Center for Disease Control and Prevention	Hangzhou Center for Disease Control and Prevention	Li,J.; Zhou,Y.Y.; Kou,Y.; Zheng,Z.B.; Yu,X.F.
EPI622634	HA	China	2013-Nov-15	EPI_ISL_191146	A/Hangzhou/A765/2013	Hangzhou Center for Disease Control and Prevention	Hangzhou Center for Disease Control and Prevention	Li,J.; Zhou,Y.Y.; Kou,Y.; Zheng,Z.B.; Yu,X.F.
EPI622633	HA	China	2013-Oct-22	EPI_ISL_191145	A/Hangzhou/A698/2013	Hangzhou Center for Disease Control and Prevention	Hangzhou Center for Disease Control and Prevention	Li,J.; Zhou,Y.Y.; Kou,Y.; Zheng,Z.B.; Yu,X.F.
EPI622629	HA	China	2013-Oct-15	EPI_ISL_191141	A/Hangzhou/A683/2013	Hangzhou Center for Disease Control and Prevention	Hangzhou Center for Disease Control and Prevention	Li,J.; Zhou,Y.Y.; Kou,Y.; Zheng,Z.B.; Yu,X.F.
EPI622625	HA	China	2013-Sep-15	EPI_ISL_191137	A/Hangzhou/A601/2013	Hangzhou Center for Disease Control and Prevention	Hangzhou Center for Disease Control and Prevention	Li,J.; Zhou,Y.Y.; Kou,Y.; Zheng,Z.B.; Yu,X.F.
EPI622623	HA	China	2013-Aug-15	EPI_ISL_191135	A/Hangzhou/A511/2013	Hangzhou Center for Disease Control and Prevention	Hangzhou Center for Disease Control and Prevention	Li,J.; Zhou,Y.Y.; Kou,Y.; Zheng,Z.B.; Yu,X.F.
EPI622622	HA	China	2013-Jul-29	EPI_ISL_191134	A/Hangzhou/A469/2013	Hangzhou Center for Disease Control and Prevention	Hangzhou Center for Disease Control and Prevention	Li,J.; Zhou,Y.Y.; Kou,Y.; Zheng,Z.B.; Yu,X.F.
EPI622621	HA	China	2013-Jul-08	EPI_ISL_191133	A/Hangzhou/A429/2013	Hangzhou Center for Disease Control and Prevention	Hangzhou Center for Disease Control and Prevention	Li,J.; Zhou,Y.Y.; Kou,Y.; Zheng,Z.B.; Yu,X.F.
EPI622620	HA	China	2013-Mar-01	EPI_ISL_191132	A/Hangzhou/A158/2013	Hangzhou Center for Disease Control and Prevention	Hangzhou Center for Disease Control and Prevention	Li,J.; Zhou,Y.Y.; Kou,Y.; Zheng,Z.B.; Yu,X.F.
EPI622619	HA	China	2013-Feb-25	EPI_ISL_191131	A/Hangzhou/A155/2013	Hangzhou Center for Disease Control and Prevention	Hangzhou Center for Disease Control and Prevention	Li,J.; Zhou,Y.Y.; Kou,Y.; Zheng,Z.B.; Yu,X.F.
EPI622618	HA	China	2013-Feb-19	EPI_ISL_191130	A/Hangzhou/A126/2013	Hangzhou Center for Disease Control and Prevention	Hangzhou Center for Disease Control and Prevention	Li,J.; Zhou,Y.Y.; Kou,Y.; Zheng,Z.B.; Yu,X.F.
EPI622617	HA	China	2013-Feb-17	EPI_ISL_191129	A/Hangzhou/A121/2013	Hangzhou Center for Disease Control and Prevention	Hangzhou Center for Disease Control and Prevention	Li,J.; Zhou,Y.Y.; Kou,Y.; Zheng,Z.B.; Yu,X.F.
EPI622616	HA	China	2013-Jan-29	EPI_ISL_191128	A/Hangzhou/B48/2013	Hangzhou Center for Disease Control and Prevention	Hangzhou Center for Disease Control and Prevention	Li,J.; Zhou,Y.Y.; Kou,Y.; Zheng,Z.B.; Yu,X.F.
EPI622615	HA	China	2012-Sep-07	EPI_ISL_191127	A/Hangzhou/A399/2012	Hangzhou Center for Disease Control and Prevention	Hangzhou Center for Disease Control and Prevention	Li,J.; Zhou,Y.Y.; Kou,Y.; Zheng,Z.B.; Yu,X.F.
EPI622614	HA	China	2012-Aug-28	EPI_ISL_191126	A/Hangzhou/A389/2012	Hangzhou Center for Disease Control and Prevention	Hangzhou Center for Disease Control and Prevention	Li,J.; Zhou,Y.Y.; Kou,Y.; Zheng,Z.B.; Yu,X.F.
EPI622612	HA	China	2012-Aug-07	EPI_ISL_191124	A/Hangzhou/B360/2012	Hangzhou Center for Disease Control and Prevention	Hangzhou Center for Disease Control and Prevention	Li,J.; Zhou,Y.Y.; Kou,Y.; Zheng,Z.B.; Yu,X.F.
EPI622611	HA	China	2012-Aug-07	EPI_ISL_191123	A/Hangzhou/A331/2012	Hangzhou Center for Disease Control and Prevention	Hangzhou Center for Disease Control and Prevention	Li,J.; Zhou,Y.Y.; Kou,Y.; Zheng,Z.B.; Yu,X.F.
EPI622608	HA	China	2012-Jul-13	EPI_ISL_191120	A/Hangzhou/A289/2012	Hangzhou Center for Disease Control and Prevention	Hangzhou Center for Disease Control and Prevention	Li,J.; Zhou,Y.Y.; Kou,Y.; Zheng,Z.B.; Yu,X.F.
EPI622604	HA	China	2012-Mar-05	EPI_ISL_191116	A/Hangzhou/A109/2012	Hangzhou Center for Disease Control and Prevention	Hangzhou Center for Disease Control and Prevention	Li,J.; Zhou,Y.Y.; Kou,Y.; Zheng,Z.B.; Yu,X.F.
EPI622601	HA	China	2012-Mar-01	EPI_ISL_191113	A/Hangzhou/A98/2012	Hangzhou Center for Disease Control and Prevention	Hangzhou Center for Disease Control and Prevention	Li,J.; Zhou,Y.Y.; Kou,Y.; Zheng,Z.B.; Yu,X.F.
EPI557290	HA	China	2014-Nov-11	EPI_ISL_170296	A/Henan-Xigong/11041/2014	WHO Chinese National Influenza Center	National Institute for Medical Research
EPI484527	HA	China	2013-Jun-10	EPI_ISL_149682	A/Hunan-Lusong/1532/2013	WHO Chinese National Influenza Center	Centers for Disease Control and Prevention
EPI899646	HA	China	2016-Feb-05	EPI_ISL_245487	A/Xiamen/s200/2016		Import from public-domain	Chen,J.
EPI899647	HA	China	2016-Mar-14	EPI_ISL_245488	A/Xiamen/s175/2016		Import from public-domain	Chen,J.
EPI899648	HA	China	2016-May-25	EPI_ISL_245489	A/Xiamen/s228/2016		Import from public-domain	Chen,J.
EPI899650	HA	China	2015-Jul-24	EPI_ISL_245491	A/Xiamen/s74/2015		Import from public-domain	Chen,J.
EPI899651	HA	China	2015-Jun-08	EPI_ISL_245492	A/Xiamen/s22/2015		Import from public-domain	Chen,J.
EPI899652	HA	China	2015-Dec-24	EPI_ISL_245493	A/Xiamen/s113/2015		Import from public-domain	Chen,J.
EPI899653	HA	China	2015-Jul-14	EPI_ISL_245494	A/Xiamen/s80/2015		Import from public-domain	Chen,J.
EPI899657	HA	China	2015-Jul-01	EPI_ISL_245498	A/Xiamen/s35/2015		Import from public-domain	Chen,J.
EPI899658	HA	China	2015-Aug-14	EPI_ISL_245499	A/Xiamen/s76/2015		Import from public-domain	Chen,J.
EPI899661	HA	China	2015-Jun-05	EPI_ISL_245502	A/Xiamen/s21/2015		Import from public-domain	Chen,J.
EPI899662	HA	China	2015-Aug-24	EPI_ISL_245503	A/Xiamen/s99/2015		Import from public-domain	Chen,J.
EPI1193643	HA	China	2017-Feb-10	EPI_ISL_302529	A/Shanghai/23/2017		Import from public-domain	Wei,D.
EPI1193652	HA	China	2017-Sep-27	EPI_ISL_302531	A/Shanghai/60/2017		Import from public-domain	Wei,D.
EPI1193675	HA	China	2017-Jan-10	EPI_ISL_302535	A/Shanghai/10/2017		Import from public-domain	Wei,D.
EPI1193691	HA	China	2017-Jan-13	EPI_ISL_302537	A/Shanghai/12/2017		Import from public-domain	Wei,D.
EPI1193699	HA	China	2017-Jan-13	EPI_ISL_302538	A/Shanghai/13/2017		Import from public-domain	Wei,D.
EPI1193756	HA	China	2016-Nov-11	EPI_ISL_302545	A/Shanghai/2/2016		Import from public-domain	Wei,D.
EPI1193772	HA	China	2017-Feb-06	EPI_ISL_302547	A/Shanghai/21/2017		Import from public-domain	Wei,D.
EPI1193788	HA	China	2016-Nov-25	EPI_ISL_302549	A/Shanghai/3/2016		Import from public-domain	Wei,D.
EPI1193836	HA	China	2017-Jul-31	EPI_ISL_302555	A/Shanghai/35/2017		Import from public-domain	Wei,D.
EPI1193884	HA	China	2017-Aug-19	EPI_ISL_302562	A/Shanghai/40/2017		Import from public-domain	Wei,D.
EPI1193893	HA	China	2017-Aug-19	EPI_ISL_302563	A/Shanghai/41/2017		Import from public-domain	Wei,D.
EPI1193933	HA	China	2017-Aug-29	EPI_ISL_302568	A/Shanghai/46/2017		Import from public-domain	Wei,D.
EPI1193965	HA	China	2016-Dec-02	EPI_ISL_302572	A/Shanghai/5/2016		Import from public-domain	Wei,D.
EPI1193973	HA	China	2017-Sep-06	EPI_ISL_302573	A/Shanghai/50/2017		Import from public-domain	Wei,D.
EPI1193997	HA	China	2017-Sep-13	EPI_ISL_302576	A/Shanghai/53/2017		Import from public-domain	Wei,D.
EPI1194013	HA	China	2016-Dec-30	EPI_ISL_302578	A/Shanghai/7/2016		Import from public-domain	Wei,D.
EPI1194021	HA	China	2016-Dec-30	EPI_ISL_302579	A/Shanghai/8/2016		Import from public-domain	Wei,D.
EPI1583089	HA	China	2017-Feb-17	EPI_ISL_388927	A/Shanghai/26/2017		Import from public-domain	Wei,D.
EPI417213	HA	China	2012-Sep-03	EPI_ISL_134444	A/Jiangsu-Donghai/57/2012	WHO Chinese National Influenza Center	Centers for Disease Control and Prevention
EPI417216	HA	China	2012-Oct-11	EPI_ISL_134445	A/Jiangsu-Danyang/1647/2012	WHO Chinese National Influenza Center	Centers for Disease Control and Prevention
EPI417219	HA	China	2012-Aug-22	EPI_ISL_134446	A/Jiangsu-Xinpu/1385/2012	WHO Chinese National Influenza Center	Centers for Disease Control and Prevention
EPI418122	HA	China	2012-Oct-04	EPI_ISL_134828	A/Beijing-Xicheng/12423/2012	WHO Chinese National Influenza Center	Centers for Disease Control and Prevention
EPI560439	HA	China	2014-Aug-04	EPI_ISL_171348	A/Beijing-Xicheng/13100/2014	WHO Chinese National Influenza Center	Centers for Disease Control and Prevention
EPI562236	HA	China	2014-Nov-10	EPI_ISL_171914	A/Henan-Longting/1481/2014	WHO Chinese National Influenza Center	WHO Chinese National Influenza Center	Xiaoxu Zeng,Xiyan Li,Xiang Zhao,Yanhui Cheng,minju Tan,Weijuan Huang,Dayan Wang,Dexin Li,Yuelong Shu
EPI562242	HA	China	2014-Dec-03	EPI_ISL_171916	A/Beijing-Xicheng/14253/2014	WHO Chinese National Influenza Center	WHO Chinese National Influenza Center	Xiaoxu Zeng,Xiyan Li,Xiang Zhao,Yanhui Cheng,minju Tan,Weijuan Huang,Dayan Wang,Dexin Li,Yuelong Shu
EPI562245	HA	China	2014-Dec-03	EPI_ISL_171917	A/Henan-Shihe/1562/2014	WHO Chinese National Influenza Center	WHO Chinese National Influenza Center	Xiaoxu Zeng,Xiyan Li,Xiang Zhao,Yanhui Cheng,minju Tan,Weijuan Huang,Dayan Wang,Dexin Li,Yuelong Shu
EPI562263	HA	China	2014-Dec-01	EPI_ISL_171923	A/Beijing-Haidian/1942/2014	WHO Chinese National Influenza Center	WHO Chinese National Influenza Center	Xiaoxu Zeng,Xiyan Li,Xiang Zhao,Yanhui Cheng,minju Tan,Weijuan Huang,Dayan Wang,Dexin Li,Yuelong Shu
EPI562266	HA	China	2014-Dec-01	EPI_ISL_171924	A/Shandong-Linzi/323/2014	WHO Chinese National Influenza Center	WHO Chinese National Influenza Center	Xiaoxu Zeng,Xiyan Li,Xiang Zhao,Yanhui Cheng,minju Tan,Weijuan Huang,Dayan Wang,Dexin Li,Yuelong Shu
EPI562272	HA	China	2014-Dec-01	EPI_ISL_171926	A/Beijing-Huairou/12431/2014	WHO Chinese National Influenza Center	WHO Chinese National Influenza Center	Xiaoxu Zeng,Xiyan Li,Xiang Zhao,Yanhui Cheng,minju Tan,Weijuan Huang,Dayan Wang,Dexin Li,Yuelong Shu
EPI562278	HA	China	2014-Dec-02	EPI_ISL_171928	A/Shanghai-Minxing/11021/2014	WHO Chinese National Influenza Center	WHO Chinese National Influenza Center	Xiaoxu Zeng,Xiyan Li,Xiang Zhao,Yanhui Cheng,minju Tan,Weijuan Huang,Dayan Wang,Dexin Li,Yuelong Shu
EPI697495	HA	China	2015-Oct-05	EPI_ISL_207834	A/Jiangsu-Beitang/1787/2015	WHO Chinese National Influenza Center	WHO Chinese National Influenza Center	Yu Lan,Weijuan Huang,Xiyan Li,Xiang Zhao,Yanhui Cheng,minju Tan,Dayan Wang,Yuelong Shu
EPI697570	HA	China	2015-Oct-05	EPI_ISL_207859	A/Jiangsu-Nanchang/1792/2015	WHO Chinese National Influenza Center	WHO Chinese National Influenza Center	Yu Lan,Weijuan Huang,Xiyan Li,Xiang Zhao,Yanhui Cheng,minju Tan,Dayan Wang,Yuelong Shu
EPI697585	HA	China	2015-Sep-15	EPI_ISL_207864	A/Shandong-Shibei/1759/2015	WHO Chinese National Influenza Center	WHO Chinese National Influenza Center	Yu Lan,Weijuan Huang,Xiyan Li,Xiang Zhao,Yanhui Cheng,minju Tan,Dayan Wang,Yuelong Shu
EPI697591	HA	China	2015-Sep-06	EPI_ISL_207866	A/Anhui-Yingjiang/14135/2015	WHO Chinese National Influenza Center	WHO Chinese National Influenza Center	Yu Lan,Weijuan Huang,Xiyan Li,Xiang Zhao,Yanhui Cheng,minju Tan,Dayan Wang,Yuelong Shu
EPI697597	HA	China	2015-Sep-07	EPI_ISL_207868	A/Henan-Jinshui/1366/2015	WHO Chinese National Influenza Center	WHO Chinese National Influenza Center	Yu Lan,Weijuan Huang,Xiyan Li,Xiang Zhao,Yanhui Cheng,minju Tan,Dayan Wang,Yuelong Shu
EPI697600	HA	China	2015-Sep-07	EPI_ISL_207869	A/Henan-Jinshui/1374/2015	WHO Chinese National Influenza Center	WHO Chinese National Influenza Center	Yu Lan,Weijuan Huang,Xiyan Li,Xiang Zhao,Yanhui Cheng,minju Tan,Dayan Wang,Yuelong Shu
EPI702056	HA	China	2015-Nov-09	EPI_ISL_208626	A/Jiangsu-Hailing/11782/2015	WHO Chinese National Influenza Center	Centers for Disease Control and Prevention
EPI710393	HA	China	2015-Nov-10	EPI_ISL_211929	A/Shanghai-Pudongxin/11809/2015	WHO Chinese National Influenza Center	Centers for Disease Control and Prevention
EPI710401	HA	China	2015-Nov-10	EPI_ISL_211930	A/Shanghai-Pudongxin/11809/2015	WHO Chinese National Influenza Center	Centers for Disease Control and Prevention
EPI713556	HA	China	2015-Nov-30	EPI_ISL_212639	A/Henan-Xigong/1593/2015	WHO Chinese National Influenza Center	WHO Chinese National Influenza Center	Xiaoxu Zeng,Xiyan Li,Xiang Zhao,Yanhui Cheng,minju Tan,Weijuan Huang,Dayan Wang,Dexin Li,Yuelong Shu
EPI713562	HA	China	2015-Dec-27	EPI_ISL_212641	A/Hebei-Yuhua/1642/2015	WHO Chinese National Influenza Center	WHO Chinese National Influenza Center	Xiaoxu Zeng,Xiyan Li,Xiang Zhao,Yanhui Cheng,minju Tan,Weijuan Huang,Dayan Wang,Dexin Li,Yuelong Shu
EPI713565	HA	China	2016-Jan-08	EPI_ISL_212642	A/Jiangsu-Haizhou/118/2016	WHO Chinese National Influenza Center	WHO Chinese National Influenza Center	Xiaoxu Zeng,Xiyan Li,Xiang Zhao,Yanhui Cheng,minju Tan,Weijuan Huang,Dayan Wang,Dexin Li,Yuelong Shu
EPI713568	HA	China	2015-Dec-22	EPI_ISL_212643	A/Shanghai-Pudongxin/12047/2015	WHO Chinese National Influenza Center	WHO Chinese National Influenza Center	Xiaoxu Zeng,Xiyan Li,Xiang Zhao,Yanhui Cheng,minju Tan,Weijuan Huang,Dayan Wang,Dexin Li,Yuelong Shu
EPI713598	HA	China	2015-Dec-28	EPI_ISL_212653	A/Anhui-Xiangshan/11213/2015	WHO Chinese National Influenza Center	WHO Chinese National Influenza Center	Xiaoxu Zeng,Xiyan Li,Xiang Zhao,Yanhui Cheng,minju Tan,Weijuan Huang,Dayan Wang,Dexin Li,Yuelong Shu
EPI713667	HA	China	2015-Nov-16	EPI_ISL_212676	A/Henan-Shancheng/1501/2015	WHO Chinese National Influenza Center	WHO Chinese National Influenza Center	Xiaoxu Zeng,Xiyan Li,Xiang Zhao,Yanhui Cheng,minju Tan,Weijuan Huang,Dayan Wang,Dexin Li,Yuelong Shu
EPI713670	HA	China	2016-Jan-05	EPI_ISL_212677	A/Jiangsu-Chongchuan/18/2016	WHO Chinese National Influenza Center	WHO Chinese National Influenza Center	Xiaoxu Zeng,Xiyan Li,Xiang Zhao,Yanhui Cheng,minju Tan,Weijuan Huang,Dayan Wang,Dexin Li,Yuelong Shu
EPI829510	HA	China	2016-Apr-21	EPI_ISL_232938	A/Shandong-Shibei/1548/2016	WHO Chinese National Influenza Center	WHO Chinese National Influenza Center	Xiaoxu,Zeng; Xiyan,Li; Weijuan,Huang; Yuelong,Shu; Dayan,Wang;Lei,Yang
EPI829513	HA	China	2016-Mar-07	EPI_ISL_232939	A/Beijing-Chaoyang/1551/2016	WHO Chinese National Influenza Center	WHO Chinese National Influenza Center	Xiaoxu,Zeng; Xiyan,Li; Weijuan,Huang; Yuelong,Shu; Dayan,Wang;Lei,Yang
EPI829516	HA	China	2016-Mar-07	EPI_ISL_232940	A/Henan-Jinshui/1222/2016	WHO Chinese National Influenza Center	WHO Chinese National Influenza Center	Xiaoxu,Zeng; Xiyan,Li; Weijuan,Huang; Yuelong,Shu; Dayan,Wang;Lei,Yang
EPI829519	HA	China	2016-Jul-20	EPI_ISL_232941	A/Guangdong-Futian/1582/2016	WHO Chinese National Influenza Center	WHO Chinese National Influenza Center	Xiaoxu,Zeng; Xiyan,Li; Weijuan,Huang; Yuelong,Shu; Dayan,Wang;Lei,Yang
EPI829522	HA	China	2016-Jul-16	EPI_ISL_232942	A/Jiangxi-Zhushan/1560/2016	WHO Chinese National Influenza Center	WHO Chinese National Influenza Center	Xiaoxu,Zeng; Xiyan,Li; Weijuan,Huang; Yuelong,Shu; Dayan,Wang;Lei,Yang
EPI829528	HA	China	2016-Jul-26	EPI_ISL_232944	A/Shanghai-Pudongxin/11154/2016	WHO Chinese National Influenza Center	WHO Chinese National Influenza Center	Xiaoxu,Zeng; Xiyan,Li; Weijuan,Huang; Yuelong,Shu; Dayan,Wang;Lei,Yang
EPI829531	HA	China	2016-Jul-18	EPI_ISL_232945	A/Hunan-Xiangtan/1577/2016	WHO Chinese National Influenza Center	WHO Chinese National Influenza Center	Xiaoxu,Zeng; Xiyan,Li; Weijuan,Huang; Yuelong,Shu; Dayan,Wang;Lei,Yang
EPI829549	HA	China	2016-Apr-21	EPI_ISL_232951	A/Beijing-Xicheng/1955/2016	WHO Chinese National Influenza Center	WHO Chinese National Influenza Center	Xiaoxu,Zeng; Xiyan,Li; Weijuan,Huang; Yuelong,Shu; Dayan,Wang;Lei,Yang
EPI943959	HA	China	2016-Dec-12	EPI_ISL_253287	A/Shandong-Laicheng/1760/2016	WHO Chinese National Influenza Center	WHO Chinese National Influenza Center	Xiaoxu,Zeng;Xiyan,Li;Weijuan,Huang;Lei,Yang;Dayan,Wang;Yuelong,Shu
EPI943968	HA	China	2017-Jan-16	EPI_ISL_253290	A/Beijing-Xicheng/1136/2017	WHO Chinese National Influenza Center	WHO Chinese National Influenza Center	Xiaoxu,Zeng;Xiyan,Li;Weijuan,Huang;Lei,Yang;Dayan,Wang;Yuelong,Shu
EPI1058537	HA	China	2017-Jun-13	EPI_ISL_277532	A/Shanghai-Pudongxin/1987/2017	WHO Chinese National Influenza Center	Centers for Disease Control and Prevention
EPI1106238	HA	China	2017-Aug-21	EPI_ISL_285899	A/Zhejiang-Nanhu/1679/2017	WHO Chinese National Influenza Center	WHO Chinese National Influenza Center	Xiaoxu,Zeng;Xiyan,Li;Weijuan,Huang;Lei,Yang;Dayan,Wang;Yuelong,Shu
EPI1106241	HA	China	2017-Aug-19	EPI_ISL_285900	A/Fujian-Sanyuan/2691/2017	WHO Chinese National Influenza Center	WHO Chinese National Influenza Center	Xiaoxu,Zeng;Xiyan,Li;Weijuan,Huang;Lei,Yang;Dayan,Wang;Yuelong,Shu
EPI1106244	HA	China	2017-Aug-23	EPI_ISL_285901	A/Hubei-Xiaonan/1779/2017	WHO Chinese National Influenza Center	WHO Chinese National Influenza Center	Xiaoxu,Zeng;Xiyan,Li;Weijuan,Huang;Lei,Yang;Dayan,Wang;Yuelong,Shu
EPI1136197	HA	China	2017-Dec-04	EPI_ISL_290595	A/Beijing-Chaoyang/12911/2017	WHO Chinese National Influenza Center	WHO Chinese National Influenza Center	Xiaoxu,Zeng;Xiyan,Li;Weijuan,Huang;Lei,Yang;Dayan,Wang;Yuelong,Shu
EPI1136200	HA	China	2017-Nov-01	EPI_ISL_290596	A/Shanghai-Chongming/1906/2017	WHO Chinese National Influenza Center	WHO Chinese National Influenza Center	Xiaoxu,Zeng;Xiyan,Li;Weijuan,Huang;Lei,Yang;Dayan,Wang;Yuelong,Shu
EPI1136206	HA	China	2017-Oct-18	EPI_ISL_290598	A/Jiangsu-Sucheng/1834/2017	WHO Chinese National Influenza Center	WHO Chinese National Influenza Center	Xiaoxu,Zeng;Xiyan,Li;Weijuan,Huang;Lei,Yang;Dayan,Wang;Yuelong,Shu
EPI1136209	HA	China	2017-Dec-03	EPI_ISL_290599	A/Shanghai-Huangpu/11967/2017	WHO Chinese National Influenza Center	WHO Chinese National Influenza Center	Xiaoxu,Zeng;Xiyan,Li;Weijuan,Huang;Lei,Yang;Dayan,Wang;Yuelong,Shu
EPI1136257	HA	China	2017-Oct-09	EPI_ISL_290615	A/Jiangxi-Xinzhou/1803/2017	WHO Chinese National Influenza Center	WHO Chinese National Influenza Center	Xiaoxu,Zeng;Xiyan,Li;Weijuan,Huang;Lei,Yang;Dayan,Wang;Yuelong,Shu
EPI1136260	HA	China	2017-Sep-25	EPI_ISL_290616	A/Hunan-Heshan/1700/2017	WHO Chinese National Influenza Center	WHO Chinese National Influenza Center	Xiaoxu,Zeng;Xiyan,Li;Weijuan,Huang;Lei,Yang;Dayan,Wang;Yuelong,Shu
EPI1136266	HA	China	2017-Oct-24	EPI_ISL_290618	A/Shanghai-Pudongxin/11764/2017	WHO Chinese National Influenza Center	WHO Chinese National Influenza Center	Xiaoxu,Zeng;Xiyan,Li;Weijuan,Huang;Lei,Yang;Dayan,Wang;Yuelong,Shu
EPI1136272	HA	China	2017-Oct-24	EPI_ISL_290620	A/Beijing-Chaoyang/12560/2017	WHO Chinese National Influenza Center	WHO Chinese National Influenza Center	Xiaoxu,Zeng;Xiyan,Li;Weijuan,Huang;Lei,Yang;Dayan,Wang;Yuelong,Shu
EPI1136275	HA	China	2017-Sep-12	EPI_ISL_290621	A/Hunan-Hecheng/1826/2017	WHO Chinese National Influenza Center	WHO Chinese National Influenza Center	Xiaoxu,Zeng;Xiyan,Li;Weijuan,Huang;Lei,Yang;Dayan,Wang;Yuelong,Shu
EPI1136281	HA	China	2017-Oct-08	EPI_ISL_290623	A/Beijing-Huairou/11571/2017	WHO Chinese National Influenza Center	WHO Chinese National Influenza Center	Xiaoxu,Zeng;Xiyan,Li;Weijuan,Huang;Lei,Yang;Dayan,Wang;Yuelong,Shu
EPI1136287	HA	China	2017-Sep-11	EPI_ISL_290625	A/Fujian-Licheng/1729/2017	WHO Chinese National Influenza Center	WHO Chinese National Influenza Center	Xiaoxu,Zeng;Xiyan,Li;Weijuan,Huang;Lei,Yang;Dayan,Wang;Yuelong,Shu
EPI1136290	HA	China	2017-Sep-18	EPI_ISL_290626	A/Fujian-Siming/1748/2017	WHO Chinese National Influenza Center	WHO Chinese National Influenza Center	Xiaoxu,Zeng;Xiyan,Li;Weijuan,Huang;Lei,Yang;Dayan,Wang;Yuelong,Shu
EPI1136293	HA	China	2017-Sep-11	EPI_ISL_290627	A/Zhejiang-Nanhu/1745/2017	WHO Chinese National Influenza Center	WHO Chinese National Influenza Center	Xiaoxu,Zeng;Xiyan,Li;Weijuan,Huang;Lei,Yang;Dayan,Wang;Yuelong,Shu
EPI1136311	HA	China	2017-Oct-15	EPI_ISL_290633	A/Henan-Zhaoling/1467/2017	WHO Chinese National Influenza Center	WHO Chinese National Influenza Center	Xiaoxu,Zeng;Xiyan,Li;Weijuan,Huang;Lei,Yang;Dayan,Wang;Yuelong,Shu
EPI1136314	HA	China	2017-Sep-04	EPI_ISL_290634	A/Hubei-Maojian/11412/2017	WHO Chinese National Influenza Center	WHO Chinese National Influenza Center	Xiaoxu,Zeng;Xiyan,Li;Weijuan,Huang;Lei,Yang;Dayan,Wang;Yuelong,Shu
EPI1136317	HA	China	2017-Sep-20	EPI_ISL_290635	A/Hubei-Xiling/37/2017	WHO Chinese National Influenza Center	WHO Chinese National Influenza Center	Xiaoxu,Zeng;Xiyan,Li;Weijuan,Huang;Lei,Yang;Dayan,Wang;Yuelong,Shu
EPI1136320	HA	China	2017-Oct-07	EPI_ISL_290636	A/Henan-Ruyang/1415/2017	WHO Chinese National Influenza Center	WHO Chinese National Influenza Center	Xiaoxu,Zeng;Xiyan,Li;Weijuan,Huang;Lei,Yang;Dayan,Wang;Yuelong,Shu
EPI1136323	HA	China	2017-Oct-09	EPI_ISL_290637	A/Beijing-Xicheng/12002/2017	WHO Chinese National Influenza Center	WHO Chinese National Influenza Center	Xiaoxu,Zeng;Xiyan,Li;Weijuan,Huang;Lei,Yang;Dayan,Wang;Yuelong,Shu
EPI1136329	HA	China	2017-Oct-09	EPI_ISL_290639	A/Anhui-Tianjiaan/1755/2017	WHO Chinese National Influenza Center	WHO Chinese National Influenza Center	Xiaoxu,Zeng;Xiyan,Li;Weijuan,Huang;Lei,Yang;Dayan,Wang;Yuelong,Shu
EPI1316838	HA	China	2018-Mar-05	EPI_ISL_330929	A/Beijing-Huairou/1557/2018	WHO Chinese National Influenza Center	Centers for Disease Control and Prevention
EPI1316886	HA	China	2018-Feb-22	EPI_ISL_330935	A/Zhejiang-Shangcheng/1153/2018	WHO Chinese National Influenza Center	Centers for Disease Control and Prevention
EPI1340314	HA	China	2018-Jul-24	EPI_ISL_334924	A/Shanghai-Pudongxin/11178/2018	WHO Chinese National Influenza Center	WHO Chinese National Influenza Center	Xiaoxu,Zeng;Xiyan,Li;Weijuan,Huang;Lei,Yang;Dayan,Wang;Yuelong,Shu
EPI1340317	HA	China	2018-Jul-02	EPI_ISL_334925	A/Fujian-Tongan/1542/2018	WHO Chinese National Influenza Center	WHO Chinese National Influenza Center	Xiaoxu,Zeng;Xiyan,Li;Weijuan,Huang;Lei,Yang;Dayan,Wang;Yuelong,Shu
EPI1340533	HA	China	2018-Mar-13	EPI_ISL_334997	A/Shanghai-Pudongxin/1416/2018	WHO Chinese National Influenza Center	WHO Chinese National Influenza Center	Xiaoxu,Zeng;Xiyan,Li;Weijuan,Huang;Lei,Yang;Dayan,Wang;Yuelong,Shu
EPI1340563	HA	China	2018-Apr-25	EPI_ISL_335007	A/Shanghai-Chongming/1288/2018	WHO Chinese National Influenza Center	WHO Chinese National Influenza Center	Xiaoxu,Zeng;Xiyan,Li;Weijuan,Huang;Lei,Yang;Dayan,Wang;Yuelong,Shu
EPI1340572	HA	China	2018-Apr-03	EPI_ISL_335010	A/Hubei-Xiling/1276/2018	WHO Chinese National Influenza Center	WHO Chinese National Influenza Center	Xiaoxu,Zeng;Xiyan,Li;Weijuan,Huang;Lei,Yang;Dayan,Wang;Yuelong,Shu
EPI1340900	HA	China	2018-Feb-22	EPI_ISL_335118	A/Zhejiang-Shangcheng/1153/2018	WHO Chinese National Influenza Center	WHO Chinese National Influenza Center	Xiaoxu,Zeng;Xiyan,Li;Weijuan,Huang;Lei,Yang;Dayan,Wang;Yuelong,Shu
EPI1340903	HA	China	2018-Mar-05	EPI_ISL_335119	A/Beijing-Huairou/1557/2018	WHO Chinese National Influenza Center	WHO Chinese National Influenza Center	Xiaoxu,Zeng;Xiyan,Li;Weijuan,Huang;Lei,Yang;Dayan,Wang;Yuelong,Shu
EPI1341176	HA	China	2017-Nov-16	EPI_ISL_335210	A/Beijing-Huairou/11878/2017	WHO Chinese National Influenza Center	WHO Chinese National Influenza Center	Xiaoxu,Zeng;Xiyan,Li;Weijuan,Huang;Lei,Yang;Dayan,Wang;Yuelong,Shu
